# Supplementary material for: Dimethyl 2-nitro­biphenyl-4,4′-di­carboxyl­ate
Source: Acta Crystallogr Sect E Struct Rep Online. 2014 Feb 28;70(Pt 3):o371. doi: 10.1107/S1600536814004218 (PMC3998483; doi:10.1107/S1600536814004218)
Supplement: Supplementary file 1 [file e-70-0o371-sup1.cif]

##############################################################################
#                                                                            #
# This CIF contains the data in a paper accepted for publication in          #
# Acta Crystallographica Section E. It conforms to the requirements of       #
# Notes for Authors for Acta Crystallographica Section E, and has been       #
# peer reviewed under the auspices of the IUCr Commission on Journals.       #
#                                                                            #
# Full details of the Crystallographic Information File format               #
# are given in the paper "The Crystallographic Information File (CIF):       #
# a New Standard Archive File for Crystallography" by S. R. Hall, F. H.      #
# Allen and I. D. Brown [Acta Cryst. (1991), A47, 655-685].                  #
#                                                                            #
# The current version of the core CIF dictionary is obtainable from          #
# ftp://ftp.iucr.org/pub/cif_core.dic.                                       #
#                                                                            #
# Software is freely available for graphical display of the structure(s)     #
# in this CIF. For information consult the CIF software page                 #
# http://www.iucr.org/resources/cif/software.                                #
#                                                                            #
# This file may be used for bona fide research purposes within the           #
# scientific community so long as proper attribution is given to the journal # 
# article from which it was obtained.                                        #
#                                                                            #
##############################################################################
data_I
_database_code_depnum_ccdc_archive 'CCDC 988449'
_audit_creation_method     SHELXL-97
_chemical_name_systematic
;
Dimethyl 2-nitrobiphenyl-4,4'-dicarboxylate
;
_chemical_name_common     ?
_chemical_formula_moiety     'C16 H13 N O6'
_chemical_formula_sum     'C16 H13 N O6'
_chemical_formula_iupac     'C16 H13 N O6'
_chemical_formula_weight     315.27
_chemical_melting_point     ?
_symmetry_cell_setting     monoclinic
_symmetry_space_group_name_H-M     'C 2/c'
_symmetry_space_group_name_Hall     '-C 2yc'
loop_
    _symmetry_equiv_pos_as_xyz
    'x, y, z'
    '-x, y, -z+1/2'
    'x+1/2, y+1/2, z'
    '-x+1/2, y+1/2, -z+1/2'
    '-x, -y, -z'
    'x, -y, z-1/2'
    '-x+1/2, -y+1/2, -z'
    'x+1/2, -y+1/2, z-1/2'
_cell_length_a     20.3958(17)
_cell_length_b     8.3334(6)
_cell_length_c     18.9386(14)
_cell_angle_alpha     90.00
_cell_angle_beta     118.342(7)
_cell_angle_gamma     90.00
_cell_volume     2833.1(4)
_cell_formula_units_Z     8
_cell_measurement_reflns_used     7800
_cell_measurement_theta_min     2.44
_cell_measurement_theta_max     26.35
_cell_measurement_temperature     90(2)
_exptl_crystal_description     block
_exptl_crystal_colour     colorless
_exptl_crystal_size_max     0.25
_exptl_crystal_size_mid     0.20
_exptl_crystal_size_min     0.15
_exptl_crystal_density_diffrn     1.478
_exptl_crystal_density_meas     ?
_exptl_crystal_density_method     'not measured'
_exptl_crystal_F_000     1312
_exptl_absorpt_coefficient_mu     0.115
_exptl_absorpt_correction_type     multi-scan
_exptl_absorpt_process_details     '(SADABS; Bruker, 2005)'
_exptl_absorpt_correction_T_min     0.9719
_exptl_absorpt_correction_T_max     0.9830
_exptl_special_details     ?
_diffrn_ambient_temperature     90(2)
_diffrn_radiation_type     MoK\a
_diffrn_radiation_wavelength     0.71073
_diffrn_radiation_source     'fine-focus sealed tube'
_diffrn_radiation_monochromator     graphite
_diffrn_measurement_device_type     'Bruker APEXII CCD'
_diffrn_measurement_method     '\f and \w scans'
_diffrn_detector_area_resol_mean     ?
_diffrn_reflns_number     19059
_diffrn_reflns_av_R_equivalents     0.0294
_diffrn_reflns_av_sigmaI/netI     0.0224
_diffrn_reflns_theta_min     2.69
_diffrn_reflns_theta_max     26.46
_diffrn_reflns_theta_full     25.00
_diffrn_measured_fraction_theta_max     0.997
_diffrn_measured_fraction_theta_full     0.998
_diffrn_reflns_limit_h_min     -25
_diffrn_reflns_limit_h_max     25
_diffrn_reflns_limit_k_min     -10
_diffrn_reflns_limit_k_max     10
_diffrn_reflns_limit_l_min     -23
_diffrn_reflns_limit_l_max     23
_refine_special_details
;
Refinement of <i>F</i>^2^ against ALL reflections. The weighted <i>R</i>-factor
<i>wR</i> and goodness of fit <i>S</i> are based on <i>F</i>^2^, conventional
<i>R</i>-factors <i>R</i> are based on <i>F</i>, with <i>F</i> set to zero for
negative <i>F</i>^2^. The threshold expression of <i>F</i>^2^ >
\s(<i>F</i>^2^) is used only for calculating <i>R</i>-factors(gt) <i>etc</i>.
and is not relevant to the choice of reflections for refinement.
<i>R</i>-factors based on <i>F</i>^2^ are statistically about twice as large
as those based on <i>F</i>, and <i>R</i>- factors based on ALL data will be
even larger.
;
_reflns_number_total     2918
_reflns_number_gt     2360
_reflns_threshold_expression     I>2sigma(I)
_refine_ls_structure_factor_coef     Fsqd
_refine_ls_matrix_type     full
_refine_ls_R_factor_all     0.0462
_refine_ls_R_factor_gt     0.0343
_refine_ls_wR_factor_gt     0.0906
_refine_ls_wR_factor_ref     0.0970
_refine_ls_goodness_of_fit_ref     1.037
_refine_ls_restrained_S_all     1.037
_refine_ls_number_reflns     2918
_refine_ls_number_parameters     210
_refine_ls_number_restraints     0
_refine_ls_hydrogen_treatment     constr
_refine_ls_weighting_scheme     calc
_refine_ls_weighting_details
         'calc w=1/[\s^2^(Fo^2^)+(0.0512P)^2^+1.4779P] where P=(Fo^2^+2Fc^2^)/3'
_atom_sites_solution_hydrogens     geom
_atom_sites_solution_primary     direct
_atom_sites_solution_secondary     difmap
_refine_ls_shift/su_max     0.000
_refine_ls_shift/su_mean     0.000
_refine_diff_density_max     0.286
_refine_diff_density_min     -0.217
_refine_ls_extinction_method     none
_refine_ls_extinction_coef     ?
loop_
    _atom_type_symbol
    _atom_type_description
    _atom_type_scat_dispersion_real
    _atom_type_scat_dispersion_imag
    _atom_type_scat_source
    'C' 'C' 0.0033 0.0016
                         'International Tables Vol C Tables 4.2.6.8 and 6.1.1.4'
    'H' 'H' 0.0000 0.0000
                         'International Tables Vol C Tables 4.2.6.8 and 6.1.1.4'
    'N' 'N' 0.0061 0.0033
                         'International Tables Vol C Tables 4.2.6.8 and 6.1.1.4'
    'O' 'O' 0.0106 0.0060
                         'International Tables Vol C Tables 4.2.6.8 and 6.1.1.4'
_computing_data_collection     'APEX2 (Bruker, 2005)'
_computing_cell_refinement     'SAINT (Bruker, 2005)'
_computing_data_reduction     'SAINT (Bruker, 2005)'
_computing_structure_solution     'SHELXS97 (Sheldrick, 2008)'
_computing_structure_refinement     'SHELXL97 (Sheldrick, 2008)'
_computing_molecular_graphics     'SHELXTL (Sheldrick, 2008)'
_computing_publication_material     'SHELXTL (Sheldrick, 2008)'
loop_
    _atom_site_type_symbol
    _atom_site_label
    _atom_site_fract_x
    _atom_site_fract_y
    _atom_site_fract_z
    _atom_site_U_iso_or_equiv
    _atom_site_adp_type
    _atom_site_calc_flag
    _atom_site_refinement_flags
    _atom_site_occupancy
    _atom_site_symmetry_multiplicity
    _atom_site_disorder_assembly
    _atom_site_disorder_group
    O O1 0.20578(5) 0.35494(11) 0.07049(6) 0.0225(2) Uani d . 1 1 . .
    O O2 0.19389(5) 0.61983(11) 0.04893(6) 0.0241(2) Uani d . 1 1 . .
    O O3 0.43918(5) 0.91646(12) 0.14067(6) 0.0294(3) Uani d . 1 1 . .
    O O4 0.48248(5) 0.82157(11) 0.06479(5) 0.0231(2) Uani d . 1 1 . .
    O O5 0.81617(5) 0.57857(12) 0.26263(6) 0.0250(2) Uani d . 1 1 . .
    O O6 0.78697(5) 0.47958(13) 0.14129(6) 0.0304(3) Uani d . 1 1 . .
    N N1 0.44911(6) 0.80702(13) 0.10372(6) 0.0197(3) Uani d . 1 1 . .
    C C1 0.12899(7) 0.35323(17) 0.05505(9) 0.0239(3) Uani d . 1 1 . .
    H H1A 0.1125 0.2420 0.0527 0.036 Uiso calc R 1 1 . .
    H H1B 0.0974 0.4064 0.0038 0.036 Uiso calc R 1 1 . .
    H H1C 0.1251 0.4101 0.0982 0.036 Uiso calc R 1 1 . .
    C C2 0.23120(7) 0.49999(15) 0.06615(8) 0.0186(3) Uani d . 1 1 . .
    C C3 0.31111(7) 0.49867(15) 0.08548(7) 0.0182(3) Uani d . 1 1 . .
    C C4 0.34421(7) 0.64598(16) 0.08921(7) 0.0179(3) Uani d . 1 1 . .
    H H4A 0.3169 0.7428 0.0807 0.022 Uiso calc R 1 1 . .
    C C5 0.41786(7) 0.64881(16) 0.10550(7) 0.0178(3) Uani d . 1 1 . .
    C C6 0.46139(7) 0.51142(16) 0.12059(8) 0.0191(3) Uani d . 1 1 . .
    C C7 0.42667(7) 0.36580(16) 0.11802(8) 0.0210(3) Uani d . 1 1 . .
    H H7A 0.4546 0.2693 0.1289 0.025 Uiso calc R 1 1 . .
    C C8 0.35235(7) 0.35825(16) 0.10001(8) 0.0206(3) Uani d . 1 1 . .
    H H8A 0.3297 0.2573 0.0976 0.025 Uiso calc R 1 1 . .
    C C9 0.54141(7) 0.51468(16) 0.14053(8) 0.0188(3) Uani d . 1 1 . .
    C C10 0.59328(7) 0.60408(16) 0.20508(8) 0.0206(3) Uani d . 1 1 . .
    H H10A 0.5775 0.6654 0.2366 0.025 Uiso calc R 1 1 . .
    C C11 0.66769(7) 0.60418(16) 0.22374(8) 0.0201(3) Uani d . 1 1 . .
    H H11A 0.7030 0.6635 0.2685 0.024 Uiso calc R 1 1 . .
    C C12 0.69054(7) 0.51723(15) 0.17669(8) 0.0189(3) Uani d . 1 1 . .
    C C13 0.63915(7) 0.42696(16) 0.11247(8) 0.0204(3) Uani d . 1 1 . .
    H H13A 0.6548 0.3671 0.0804 0.024 Uiso calc R 1 1 . .
    C C14 0.56517(7) 0.42431(16) 0.09521(8) 0.0197(3) Uani d . 1 1 . .
    H H14A 0.5304 0.3604 0.0521 0.024 Uiso calc R 1 1 . .
    C C15 0.76862(7) 0.52180(16) 0.19011(8) 0.0206(3) Uani d . 1 1 . .
    C C16 0.89312(7) 0.58733(19) 0.27969(9) 0.0289(3) Uani d . 1 1 . .
    H H16A 0.9252 0.6008 0.3375 0.043 Uiso calc R 1 1 . .
    H H16B 0.8997 0.6789 0.2512 0.043 Uiso calc R 1 1 . .
    H H16C 0.9066 0.4882 0.2619 0.043 Uiso calc R 1 1 . .
loop_
    _atom_site_aniso_label
    _atom_site_aniso_U_11
    _atom_site_aniso_U_22
    _atom_site_aniso_U_33
    _atom_site_aniso_U_12
    _atom_site_aniso_U_13
    _atom_site_aniso_U_23
    O1 0.0154(5) 0.0204(5) 0.0315(5) -0.0001(4) 0.0110(4) 0.0023(4)
    O2 0.0175(5) 0.0207(5) 0.0339(5) 0.0015(4) 0.0119(4) -0.0003(4)
    O3 0.0263(5) 0.0246(5) 0.0434(6) -0.0047(4) 0.0214(5) -0.0125(5)
    O4 0.0193(5) 0.0267(5) 0.0272(5) 0.0007(4) 0.0142(4) 0.0032(4)
    O5 0.0147(4) 0.0331(6) 0.0258(5) -0.0010(4) 0.0084(4) -0.0031(4)
    O6 0.0215(5) 0.0371(6) 0.0365(6) -0.0022(4) 0.0170(5) -0.0112(5)
    N1 0.0128(5) 0.0225(6) 0.0228(6) 0.0013(4) 0.0075(4) -0.0013(5)
    C1 0.0149(6) 0.0256(7) 0.0309(7) -0.0014(5) 0.0107(6) 0.0017(6)
    C2 0.0181(6) 0.0199(7) 0.0176(6) -0.0011(5) 0.0082(5) -0.0019(5)
    C3 0.0160(6) 0.0225(7) 0.0158(6) 0.0004(5) 0.0073(5) -0.0002(5)
    C4 0.0176(6) 0.0199(7) 0.0163(6) 0.0025(5) 0.0080(5) 0.0000(5)
    C5 0.0181(6) 0.0205(7) 0.0158(6) -0.0007(5) 0.0089(5) -0.0010(5)
    C6 0.0173(6) 0.0248(7) 0.0152(6) 0.0022(5) 0.0076(5) -0.0008(5)
    C7 0.0192(6) 0.0205(7) 0.0230(7) 0.0035(5) 0.0096(5) 0.0011(5)
    C8 0.0202(6) 0.0203(7) 0.0213(7) -0.0008(5) 0.0099(5) 0.0005(5)
    C9 0.0158(6) 0.0204(7) 0.0198(7) 0.0026(5) 0.0081(5) 0.0036(5)
    C10 0.0201(6) 0.0245(7) 0.0184(6) 0.0038(5) 0.0100(5) 0.0004(5)
    C11 0.0178(6) 0.0228(7) 0.0172(6) 0.0009(5) 0.0064(5) 0.0007(5)
    C12 0.0160(6) 0.0188(7) 0.0214(7) 0.0026(5) 0.0086(5) 0.0034(5)
    C13 0.0205(6) 0.0189(7) 0.0235(7) 0.0036(5) 0.0119(5) -0.0001(5)
    C14 0.0182(6) 0.0193(7) 0.0199(6) 0.0006(5) 0.0077(5) -0.0002(5)
    C15 0.0187(6) 0.0164(7) 0.0258(7) 0.0006(5) 0.0099(6) -0.0001(5)
    C16 0.0155(6) 0.0345(8) 0.0337(8) -0.0018(6) 0.0094(6) -0.0025(7)
_geom_special_details
;
All e.s.d.'s (except the e.s.d. in the dihedral angle between two l.s. planes)
are estimated using the full covariance matrix. The cell e.s.d.'s are taken
into account individually in the estimation of e.s.d.'s in distances, angles
and torsion angles; correlations between e.s.d.'s in cell parameters are only
used when they are defined by crystal symmetry. An approximate (isotropic)
treatment of cell e.s.d.'s is used for estimating e.s.d.'s involving l.s.
planes.
;
loop_
    _geom_bond_atom_site_label_1
    _geom_bond_atom_site_label_2
    _geom_bond_site_symmetry_2
    _geom_bond_distance
    _geom_bond_publ_flag
    O1 C2 . 1.3331(16) ?
    O1 C1 . 1.4504(14) ?
    O2 C2 . 1.2030(16) ?
    O3 N1 . 1.2235(14) ?
    O4 N1 . 1.2240(14) ?
    O5 C15 . 1.3364(16) ?
    O5 C16 . 1.4461(15) ?
    O6 C15 . 1.2030(17) ?
    N1 C5 . 1.4716(17) ?
    C1 H1A . 0.9800 ?
    C1 H1B . 0.9800 ?
    C1 H1C . 0.9800 ?
    C2 C3 . 1.4913(17) ?
    C3 C4 . 1.3866(18) ?
    C3 C8 . 1.3902(18) ?
    C4 C5 . 1.3828(17) ?
    C4 H4A . 0.9500 ?
    C5 C6 . 1.3928(18) ?
    C6 C7 . 1.3942(19) ?
    C6 C9 . 1.4906(17) ?
    C7 C8 . 1.3883(18) ?
    C7 H7A . 0.9500 ?
    C8 H8A . 0.9500 ?
    C9 C14 . 1.3905(19) ?
    C9 C10 . 1.3932(18) ?
    C10 C11 . 1.3853(17) ?
    C10 H10A . 0.9500 ?
    C11 C12 . 1.3894(18) ?
    C11 H11A . 0.9500 ?
    C12 C13 . 1.3905(18) ?
    C12 C15 . 1.4891(18) ?
    C13 C14 . 1.3841(17) ?
    C13 H13A . 0.9500 ?
    C14 H14A . 0.9500 ?
    C16 H16A . 0.9800 ?
    C16 H16B . 0.9800 ?
    C16 H16C . 0.9800 ?
loop_
    _geom_angle_atom_site_label_1
    _geom_angle_atom_site_label_2
    _geom_angle_atom_site_label_3
    _geom_angle_site_symmetry_1
    _geom_angle_site_symmetry_3
    _geom_angle
    _geom_angle_publ_flag
    C2 O1 C1 . . 114.26(10) ?
    C15 O5 C16 . . 115.38(11) ?
    O3 N1 O4 . . 124.13(11) ?
    O3 N1 C5 . . 117.62(10) ?
    O4 N1 C5 . . 118.25(10) ?
    O1 C1 H1A . . 109.5 ?
    O1 C1 H1B . . 109.5 ?
    H1A C1 H1B . . 109.5 ?
    O1 C1 H1C . . 109.5 ?
    H1A C1 H1C . . 109.5 ?
    H1B C1 H1C . . 109.5 ?
    O2 C2 O1 . . 123.70(11) ?
    O2 C2 C3 . . 123.34(12) ?
    O1 C2 C3 . . 112.95(11) ?
    C4 C3 C8 . . 120.06(12) ?
    C4 C3 C2 . . 117.06(11) ?
    C8 C3 C2 . . 122.87(11) ?
    C5 C4 C3 . . 118.53(11) ?
    C5 C4 H4A . . 120.7 ?
    C3 C4 H4A . . 120.7 ?
    C4 C5 C6 . . 123.42(12) ?
    C4 C5 N1 . . 116.52(11) ?
    C6 C5 N1 . . 120.03(11) ?
    C5 C6 C7 . . 116.40(12) ?
    C5 C6 C9 . . 123.47(12) ?
    C7 C6 C9 . . 120.11(11) ?
    C8 C7 C6 . . 121.69(12) ?
    C8 C7 H7A . . 119.2 ?
    C6 C7 H7A . . 119.2 ?
    C7 C8 C3 . . 119.86(12) ?
    C7 C8 H8A . . 120.1 ?
    C3 C8 H8A . . 120.1 ?
    C14 C9 C10 . . 119.29(12) ?
    C14 C9 C6 . . 119.63(11) ?
    C10 C9 C6 . . 121.06(12) ?
    C11 C10 C9 . . 120.51(12) ?
    C11 C10 H10A . . 119.7 ?
    C9 C10 H10A . . 119.7 ?
    C10 C11 C12 . . 119.77(12) ?
    C10 C11 H11A . . 120.1 ?
    C12 C11 H11A . . 120.1 ?
    C11 C12 C13 . . 120.00(12) ?
    C11 C12 C15 . . 122.29(12) ?
    C13 C12 C15 . . 117.66(12) ?
    C14 C13 C12 . . 119.98(12) ?
    C14 C13 H13A . . 120.0 ?
    C12 C13 H13A . . 120.0 ?
    C13 C14 C9 . . 120.40(12) ?
    C13 C14 H14A . . 119.8 ?
    C9 C14 H14A . . 119.8 ?
    O6 C15 O5 . . 123.68(12) ?
    O6 C15 C12 . . 123.98(12) ?
    O5 C15 C12 . . 112.34(12) ?
    O5 C16 H16A . . 109.5 ?
    O5 C16 H16B . . 109.5 ?
    H16A C16 H16B . . 109.5 ?
    O5 C16 H16C . . 109.5 ?
    H16A C16 H16C . . 109.5 ?
    H16B C16 H16C . . 109.5 ?
loop_
    _geom_torsion_atom_site_label_1
    _geom_torsion_atom_site_label_2
    _geom_torsion_atom_site_label_3
    _geom_torsion_atom_site_label_4
    _geom_torsion_site_symmetry_1
    _geom_torsion_site_symmetry_2
    _geom_torsion_site_symmetry_3
    _geom_torsion_site_symmetry_4
    _geom_torsion
    _geom_torsion_publ_flag
    C1 O1 C2 O2 . . . . -1.86(18) ?
    C1 O1 C2 C3 . . . . 177.73(10) ?
    O2 C2 C3 C4 . . . . 4.93(19) ?
    O1 C2 C3 C4 . . . . -174.66(11) ?
    O2 C2 C3 C8 . . . . -175.54(13) ?
    O1 C2 C3 C8 . . . . 4.87(18) ?
    C8 C3 C4 C5 . . . . 1.65(19) ?
    C2 C3 C4 C5 . . . . -178.80(11) ?
    C3 C4 C5 C6 . . . . -1.81(19) ?
    C3 C4 C5 N1 . . . . 176.20(11) ?
    O3 N1 C5 C4 . . . . 48.64(15) ?
    O4 N1 C5 C4 . . . . -130.48(12) ?
    O3 N1 C5 C6 . . . . -133.27(12) ?
    O4 N1 C5 C6 . . . . 47.60(16) ?
    C4 C5 C6 C7 . . . . 0.46(19) ?
    N1 C5 C6 C7 . . . . -177.48(11) ?
    C4 C5 C6 C9 . . . . -178.14(12) ?
    N1 C5 C6 C9 . . . . 3.91(19) ?
    C5 C6 C7 C8 . . . . 1.06(19) ?
    C9 C6 C7 C8 . . . . 179.72(12) ?
    C6 C7 C8 C3 . . . . -1.2(2) ?
    C4 C3 C8 C7 . . . . -0.20(19) ?
    C2 C3 C8 C7 . . . . -179.73(11) ?
    C5 C6 C9 C14 . . . . -125.48(14) ?
    C7 C6 C9 C14 . . . . 55.96(17) ?
    C5 C6 C9 C10 . . . . 56.00(18) ?
    C7 C6 C9 C10 . . . . -122.56(14) ?
    C14 C9 C10 C11 . . . . 0.48(19) ?
    C6 C9 C10 C11 . . . . 179.01(12) ?
    C9 C10 C11 C12 . . . . 1.38(19) ?
    C10 C11 C12 C13 . . . . -1.77(19) ?
    C10 C11 C12 C15 . . . . 175.57(12) ?
    C11 C12 C13 C14 . . . . 0.28(19) ?
    C15 C12 C13 C14 . . . . -177.17(12) ?
    C12 C13 C14 C9 . . . . 1.60(19) ?
    C10 C9 C14 C13 . . . . -1.98(19) ?
    C6 C9 C14 C13 . . . . 179.47(12) ?
    C16 O5 C15 O6 . . . . 0.21(19) ?
    C16 O5 C15 C12 . . . . -179.65(11) ?
    C11 C12 C15 O6 . . . . -162.42(13) ?
    C13 C12 C15 O6 . . . . 15.0(2) ?
    C11 C12 C15 O5 . . . . 17.44(18) ?
    C13 C12 C15 O5 . . . . -165.16(12) ?
loop_
    _geom_hbond_atom_site_label_D
    _geom_hbond_atom_site_label_H
    _geom_hbond_atom_site_label_A
    _geom_hbond_site_symmetry_A
    _geom_hbond_distance_DH
    _geom_hbond_distance_HA
    _geom_hbond_distance_DA
    _geom_hbond_angle_DHA
    C4 H4A O6 3_455 0.95 2.50 3.3405(16) 147.6
    C13 H13A O2 3_545 0.95 2.39 3.2435(16) 150.1
    C14 H14A O4 5_665 0.95 2.59 3.3954(16) 142.5
_iucr_refine_instructions_details
;
TITL UMD23C in C2/c
CELL 0.71073  20.3958   8.3334  18.9386  90.000 118.342  90.000
ZERR    8.00   0.0017   0.0006   0.0014   0.000   0.007   0.000
LATT  7
SYMM -X, Y, 0.5-Z
SFAC C H N O
UNIT 128 104 8 48
MERG 2
TEMP -183
ACTA 50
CONF
OMIT  -2   0   2
OMIT    -2   2   8
L.S. 4
SIZE 0.15 0.20 0.25
REM COLORLESS BLOCK
REM Manke, UMD  VCMV-I-23
BOND $h
FMAP 2
PLAN 5
EQIV $1 X-.5, 0.5+Y, Z
EQIV $2 X+.5, Y-.5, Z
EQIV $3 1-X, 1-Y, -Z
HTAB C4 O6_$1
HTAB C13 O2_$2
HTAB C14 O4_$3
WGHT    0.051200    1.477900
FVAR       0.07996
O1    4    0.205778    0.354943    0.070494    11.00000    0.01542    0.02041 =
         0.03147    0.00234    0.01103   -0.00013
O2    4    0.193889    0.619826    0.048934    11.00000    0.01746    0.02072 =
         0.03387   -0.00031    0.01189    0.00155
O3    4    0.439178    0.916456    0.140670    11.00000    0.02630    0.02460 =
         0.04343   -0.01252    0.02144   -0.00473
O4    4    0.482476    0.821575    0.064786    11.00000    0.01929    0.02673 =
         0.02723    0.00318    0.01422    0.00072
O5    4    0.816171    0.578571    0.262632    11.00000    0.01467    0.03312 =
         0.02581   -0.00311    0.00843   -0.00104
O6    4    0.786968    0.479585    0.141292    11.00000    0.02145    0.03708 =
         0.03652   -0.01115    0.01698   -0.00225
N1    3    0.449108    0.807017    0.103722    11.00000    0.01284    0.02250 =
         0.02276   -0.00129    0.00752    0.00129
C1    1    0.128988    0.353229    0.055049    11.00000    0.01493    0.02555 =
         0.03089    0.00166    0.01068   -0.00143
AFIX 137
H1A   2    0.112485    0.241996    0.052724    11.00000   -1.50000
H1B   2    0.097446    0.406407    0.003761    11.00000   -1.50000
H1C   2    0.125148    0.410127    0.098225    11.00000   -1.50000
AFIX   0
C2    1    0.231203    0.499986    0.066154    11.00000    0.01810    0.01988 =
         0.01761   -0.00191    0.00821   -0.00106
C3    1    0.311110    0.498666    0.085478    11.00000    0.01604    0.02255 =
         0.01579   -0.00017    0.00729    0.00039
C4    1    0.344214    0.645979    0.089205    11.00000    0.01755    0.01994 =
         0.01625   -0.00005    0.00800    0.00246
AFIX  43
H4A   2    0.316900    0.742816    0.080750    11.00000   -1.20000
AFIX   0
C5    1    0.417865    0.648813    0.105503    11.00000    0.01813    0.02048 =
         0.01584   -0.00103    0.00886   -0.00073
C6    1    0.461389    0.511416    0.120594    11.00000    0.01726    0.02479 =
         0.01523   -0.00081    0.00765    0.00216
C7    1    0.426669    0.365796    0.118018    11.00000    0.01921    0.02045 =
         0.02299    0.00109    0.00961    0.00351
AFIX  43
H7A   2    0.454583    0.269260    0.128860    11.00000   -1.20000
AFIX   0
C8    1    0.352345    0.358248    0.100014    11.00000    0.02019    0.02027 =
         0.02133    0.00051    0.00985   -0.00081
AFIX  43
H8A   2    0.329713    0.257338    0.097633    11.00000   -1.20000
AFIX   0
C9    1    0.541410    0.514678    0.140526    11.00000    0.01584    0.02042 =
         0.01978    0.00356    0.00811    0.00256
C10   1    0.593280    0.604077    0.205085    11.00000    0.02006    0.02451 =
         0.01840    0.00039    0.01001    0.00384
AFIX  43
H10A  2    0.577499    0.665438    0.236557    11.00000   -1.20000
AFIX   0
C11   1    0.667692    0.604181    0.223738    11.00000    0.01784    0.02276 =
         0.01724    0.00072    0.00641    0.00087
AFIX  43
H11A  2    0.702974    0.663505    0.268543    11.00000   -1.20000
AFIX   0
C12   1    0.690545    0.517227    0.176692    11.00000    0.01604    0.01881 =
         0.02143    0.00343    0.00861    0.00258
C13   1    0.639149    0.426956    0.112469    11.00000    0.02054    0.01888 =
         0.02347   -0.00007    0.01190    0.00357
AFIX  43
H13A  2    0.654809    0.367110    0.080444    11.00000   -1.20000
AFIX   0
C14   1    0.565173    0.424315    0.095211    11.00000    0.01822    0.01925 =
         0.01990   -0.00022    0.00766    0.00056
AFIX  43
H14A  2    0.530423    0.360381    0.052147    11.00000   -1.20000
AFIX   0
C15   1    0.768620    0.521803    0.190115    11.00000    0.01872    0.01637 =
         0.02583   -0.00007    0.00987    0.00063
C16   1    0.893116    0.587328    0.279692    11.00000    0.01552    0.03454 =
         0.03375   -0.00252    0.00940   -0.00177
AFIX 137
H16A  2    0.925196    0.600792    0.337541    11.00000   -1.50000
H16B  2    0.899658    0.678943    0.251191    11.00000   -1.50000
H16C  2    0.906639    0.488184    0.261904    11.00000   -1.50000
HKLF 4
REM  UMD23C in C2/c
REM R1 =  0.0343 for   2360 Fo > 4sig(Fo)  and  0.0462 for all   2918 data
REM    210 parameters refined using      0 restraints
END
;
data_New_Global_Publ_Block
_journal_date_recd_electronic     2014-02-17
_journal_date_accepted     2014-02-23
_journal_name_full     'Acta Crystallographica, Section E'
_journal_year     2014
_journal_volume     70
_journal_issue      3
_journal_page_first     o371
_journal_page_last     o371
_journal_paper_category     QO
_journal_paper_doi     10.1107/S1600536814004218
_journal_coeditor_code     FF2127
_publ_contact_author_name     'David Manke'
_publ_contact_author_address
;
285 Old Westport Road
North Dartmouth
MA 02719
USA
;
_publ_contact_author_email     dmanke@umassd.edu
_publ_contact_author_fax     (508)999-9167
_publ_contact_author_phone     (508)910-6554
_publ_section_title
;
Dimethyl 2-nitrobiphenyl-4,4'-dicarboxylate
;
loop_
    _publ_author_name
    _publ_author_footnote
    _publ_author_address
    'Vieira, Vanessa C. M.' .
;
Department of Chemistry and Biochemistry
University of Massachusetts Dartmouth
285 Old Westport Road
North Dartmouth, MA 02747, USA
;
    'Golen, James A.' .
;
Department of Chemistry
University of California, San Diego
9500 Gilman Drive
La Jolla, CA 92093, USA
;
    'Rheingold, Arnold L.' .
;
Department of Chemistry
University of California, San Diego
9500 Gilman Drive
La Jolla, CA 92093, USA
;
    'Manke, David R.' .
;
Department of Chemistry and Biochemistry
University of Massachusetts Dartmouth
285 Old Westport Road
North Dartmouth, MA 02747, USA
;
