# Supplementary material for: Dimethyl 2-nitro­biphenyl-4,4′-di­carboxyl­ate
Source: Acta Crystallogr Sect E Struct Rep Online. 2014 Feb 28;70(Pt 3):o371. doi: 10.1107/S1600536814004218 (PMC3998483; doi:10.1107/S1600536814004218)
Supplement: Supplementary file 2 [file e-70-0o371-Isup2.hkl]

# 
# h,k,l, Fc-squared, Fo-squared, sigma(Fo-squared) and status flag 
# 
data_I
_shelx_title ' UMD23C in C2/c' 
_shelx_refln_list_code          4 
_shelx_F_calc_maximum      391.73 
_exptl_crystal_F_000      1312.00 
_reflns_d_resolution_high  0.7976 
 
loop_ 
 _symmetry_equiv_pos_as_xyz 
 'x, y, z' 
 '-x, y, -z+1/2' 
 'x+1/2, y+1/2, z' 
 '-x+1/2, y+1/2, -z+1/2' 
 '-x, -y, -z' 
 'x, -y, z-1/2' 
 '-x+1/2, -y+1/2, -z' 
 'x+1/2, -y+1/2, z-1/2' 
 
_cell_length_a    20.3958 
_cell_length_b     8.3334 
_cell_length_c    18.9386 
_cell_angle_alpha  90.000 
_cell_angle_beta  118.342 
_cell_angle_gamma  90.000 
 
_shelx_F_squared_multiplier     1.000 
 
loop_ 
 _refln_index_h 
 _refln_index_k 
 _refln_index_l 
 _refln_F_squared_calc 
 _refln_F_squared_meas 
 _refln_F_squared_sigma 
 _refln_observed_status 
   4   0   0     1121.60      980.17     18.06 o 
   6   0   0      139.55      187.77      7.12 o 
   8   0   0    41493.70    43645.20   1191.73 o 
  10   0   0      363.85      365.96     12.01 o 
  12   0   0     2699.74     2590.22     47.25 o 
  14   0   0      309.36      305.22     17.75 o 
  16   0   0      235.16      196.11     14.86 o 
  18   0   0      493.64      357.06     27.54 o 
  20   0   0      164.43      149.95     34.41 o 
  22   0   0      246.39      319.05     28.15 o 
   1   1   0     7325.24     6279.80    441.86 o 
   3   1   0     1862.26     1791.06     12.47 o 
   5   1   0    11956.84    11738.30     90.89 o 
   7   1   0    12020.09    11852.43    126.50 o 
   9   1   0    22248.39    23891.57    298.59 o 
  11   1   0      651.65      606.43     12.79 o 
  13   1   0      197.14      232.02      6.95 o 
  15   1   0      141.80      140.14      7.41 o 
  17   1   0     1946.56     1721.87     30.67 o 
  19   1   0      154.34      158.14     10.90 o 
  21   1   0      178.38      215.44     20.55 o 
   0   2   0    70813.23    66951.35    591.81 o 
   2   2   0    19025.43    17375.13    107.05 o 
   4   2   0     3759.86     3620.48     24.46 o 
   6   2   0     1249.52     1148.86     10.58 o 
   8   2   0     4720.68     5208.95     41.85 o 
  10   2   0       94.11       80.03      5.34 o 
  12   2   0     1092.07      974.99     17.00 o 
  14   2   0      576.94      573.97     12.51 o 
  16   2   0       52.40       34.91      7.17 o 
  18   2   0        0.84        2.31      8.27 o 
  20   2   0       42.94       56.56     11.66 o 
  22   2   0      836.17     1069.36     50.05 o 
   1   3   0     6082.02     5940.82     41.03 o 
   3   3   0     5506.92     5175.60     36.27 o 
   5   3   0     9822.25    11193.53     72.87 o 
   7   3   0      362.37      260.19      5.11 o 
   9   3   0      711.17      790.42      9.22 o 
  11   3   0       54.26       41.20      4.10 o 
  13   3   0    20697.89    20788.92    252.93 o 
  15   3   0     2075.95     1953.54     58.24 o 
  17   3   0        0.21        4.69      9.71 o 
  19   3   0       12.15        7.47     11.72 o 
  21   3   0      628.54      720.32     33.07 o 
   0   4   0    12455.29    12371.08    115.94 o 
   2   4   0      947.40      918.29     11.25 o 
   4   4   0    19749.25    21218.25    143.70 o 
   6   4   0      309.33      272.48      6.35 o 
   8   4   0      651.57      633.22      9.00 o 
  10   4   0      428.96      481.48      9.82 o 
  12   4   0     1997.58     2034.65     31.06 o 
  14   4   0     2094.57     2124.02     51.04 o 
  16   4   0       85.94      114.77     16.90 o 
  18   4   0      257.54      291.60     21.23 o 
  20   4   0       82.79      102.11     18.77 o 
   1   5   0       21.33       22.42      4.16 o 
   3   5   0      621.36      608.67      9.78 o 
   5   5   0      731.45      907.63     15.14 o 
   7   5   0      222.17      239.67      7.10 o 
   9   5   0     1338.27     1209.37     16.28 o 
  11   5   0     1923.15     1964.83     39.44 o 
  13   5   0     9724.67     9620.66    249.67 o 
  15   5   0      552.97      536.51     70.38 o 
  17   5   0        0.26       -1.40     27.37 o 
  19   5   0      110.46       88.42     21.04 o 
   0   6   0     4579.49     4366.78     50.28 o 
   2   6   0      580.44      589.62     10.63 o 
   4   6   0     5203.41     5520.54     55.16 o 
   6   6   0      205.83      180.64      9.58 o 
   8   6   0      210.26      258.23     11.63 o 
  10   6   0        0.72        7.79      7.46 o 
  12   6   0     1131.80     1100.16     47.88 o 
  14   6   0       86.47       84.48     13.38 o 
  16   6   0      854.97      968.33     47.21 o 
  18   6   0      487.11      507.56     36.44 o 
   1   7   0     2595.31     2617.63     41.17 o 
   3   7   0      281.56      281.33     13.43 o 
   5   7   0      289.59      279.65     14.17 o 
   7   7   0        3.48       -1.02      8.39 o 
   9   7   0     4958.57     4358.67     67.76 o 
  11   7   0     1150.27     1127.58     41.84 o 
  13   7   0      298.05      316.44     21.10 o 
  15   7   0      278.51      326.83     23.23 o 
   0   8   0     3027.56     3054.64     92.30 o 
   2   8   0     2770.09     2742.14     78.78 o 
   4   8   0       35.99       26.61     13.92 o 
   6   8   0       11.57       16.17     14.02 o 
   8   8   0      350.68      293.04     32.05 o 
  10   8   0      296.00      370.87     32.96 o 
  12   8   0       33.86       24.05     20.44 o 
  14   8   0       53.05       16.64     19.81 o 
   1   9   0      384.67      421.49     29.43 o 
   3   9   0      111.19      122.90     41.13 o 
   5   9   0      107.57      176.55     44.56 o 
   7   9   0       69.44       57.07     15.96 o 
   9   9   0      217.91      198.68     19.21 o 
  11   9   0      324.03      334.76     27.26 o 
   0  10   0      457.84      419.14     54.74 o 
   2  10   0       16.52       16.79     21.28 o 
   4  10   0      581.41      704.20     55.93 o 
   6  10   0       24.50       30.43     24.03 o 
 -21   1   1       65.90       25.34     15.19 o 
 -19   1   1      509.59      416.37     17.57 o 
 -17   1   1        7.27        7.88      7.03 o 
 -15   1   1       92.60       64.94      9.79 o 
 -13   1   1      921.95      956.01     17.49 o 
 -11   1   1      444.47      499.35      9.71 o 
  -9   1   1        3.14       10.13      4.07 o 
  -7   1   1     3766.97     3707.35     30.67 o 
  -5   1   1     8401.01     7875.55     54.42 o 
  -3   1   1     8276.97     7883.40     47.76 o 
  -1   1   1     6355.51     5796.48    109.80 o 
   1   1   1     2737.98     2424.95     16.07 o 
   3   1   1      491.70      445.55      4.50 o 
   5   1   1     3101.15     2949.00     29.56 o 
   7   1   1     9744.45     9618.29    103.47 o 
   9   1   1      208.99      184.12      8.70 o 
  11   1   1        1.68       -5.60      8.32 o 
  13   1   1      169.99      185.16      7.77 o 
  15   1   1       11.42       -1.14      8.07 o 
  17   1   1      178.04      179.36      8.29 o 
  19   1   1      128.37      126.03      9.40 o 
  21   1   1      366.58      389.65     22.17 o 
 -22   2   1      146.25      110.59     16.90 o 
 -20   2   1        3.54        1.79     11.26 o 
 -18   2   1       87.59       99.94     11.35 o 
 -16   2   1      163.55      175.33     13.43 o 
 -14   2   1     5239.44     5106.38     69.94 o 
 -12   2   1      483.00      551.01     10.88 o 
 -10   2   1     9746.75    10318.71     99.68 o 
  -8   2   1     1775.85     1870.85     16.87 o 
  -6   2   1     3580.07     3466.73     24.34 o 
  -4   2   1    10089.67     9447.37     58.12 o 
  -2   2   1     5805.73     5611.72     35.73 o 
   0   2   1     1579.83     1475.01     12.00 o 
   2   2   1     8040.27     7514.91     50.38 o 
   4   2   1      207.90      285.13      4.47 o 
   6   2   1    10495.10    10414.10     72.28 o 
   8   2   1       39.39       25.24      3.36 o 
  10   2   1     1651.17     1753.44     19.97 o 
  12   2   1     6360.59     6429.42     68.71 o 
  14   2   1     5011.56     4885.70     82.65 o 
  16   2   1      930.00      887.04     20.14 o 
  18   2   1       96.19       83.27     11.20 o 
  20   2   1        2.12       -1.09      9.67 o 
 -21   3   1       35.00       40.22     15.01 o 
 -19   3   1      430.26      377.19     24.42 o 
 -17   3   1       28.57       24.26     10.44 o 
 -15   3   1      379.29      353.65     15.79 o 
 -13   3   1        0.96       20.64      6.02 o 
 -11   3   1      585.37      614.58     10.19 o 
  -9   3   1     1141.37     1077.60     12.46 o 
  -7   3   1       20.08       19.99      3.25 o 
  -5   3   1        3.77       10.61      3.41 o 
  -3   3   1     2998.17     2884.97     22.61 o 
  -1   3   1     1241.04     1372.84     12.83 o 
   1   3   1     1601.54     1540.90     15.40 o 
   3   3   1       76.30       84.81      4.21 o 
   5   3   1      144.14      118.60      4.35 o 
   7   3   1     1442.89     1383.22     14.50 o 
   9   3   1      106.21       82.88      4.42 o 
  11   3   1       98.37      102.32      5.42 o 
  13   3   1      991.87     1043.42     21.27 o 
  15   3   1       37.01       41.17      8.70 o 
  17   3   1      768.75      769.46     34.09 o 
  19   3   1      264.18      270.27     18.84 o 
 -20   4   1       22.22       12.82     16.15 o 
 -18   4   1      252.55      257.69     22.91 o 
 -16   4   1        0.38       16.42     14.38 o 
 -14   4   1     1598.78     1635.57     39.59 o 
 -12   4   1       52.26       55.16      6.60 o 
 -10   4   1     2475.55     2484.34     25.40 o 
  -8   4   1     1712.67     1736.24     16.08 o 
  -6   4   1     1517.05     1521.89     15.27 o 
  -4   4   1     4420.40     4505.41     35.52 o 
  -2   4   1      556.90      573.59      8.59 o 
   0   4   1     4460.06     4373.67     33.69 o 
   2   4   1      105.28      101.06      4.83 o 
   4   4   1     1379.46     1441.04     14.53 o 
   6   4   1     1225.82     1303.02     13.48 o 
   8   4   1     2731.78     2829.76     25.71 o 
  10   4   1       27.14       23.39      4.94 o 
  12   4   1       80.26       87.25      7.61 o 
  14   4   1     3470.77     3374.30     56.55 o 
  16   4   1        5.60       10.65     19.98 o 
  18   4   1      123.87      114.14     18.41 o 
  20   4   1        4.10      -14.44     14.44 o 
 -19   5   1      122.90      141.07     22.17 o 
 -17   5   1        4.46       -3.83     16.01 o 
 -15   5   1      170.97      201.12     15.21 o 
 -13   5   1     3757.20     3705.97     70.03 o 
 -11   5   1      107.38       95.10      9.79 o 
  -9   5   1      231.23      228.56      7.27 o 
  -7   5   1      861.67      826.10     12.16 o 
  -5   5   1       78.83       69.35      5.07 o 
  -3   5   1     1227.41     1204.25     14.51 o 
  -1   5   1      157.92      142.17      5.87 o 
   1   5   1     2026.84     2083.81     19.57 o 
   3   5   1      285.71      302.05      6.85 o 
   5   5   1       29.74       50.62      4.66 o 
   7   5   1       58.87       53.90      5.06 o 
   9   5   1      103.11       93.74      7.48 o 
  11   5   1       60.51       40.70      9.47 o 
  13   5   1     1708.33     1667.96     35.14 o 
  15   5   1       20.77       23.65     14.41 o 
  17   5   1      222.25      255.41     26.59 o 
  19   5   1        2.92       11.97     17.59 o 
 -18   6   1        0.07       -4.05     18.70 o 
 -16   6   1      156.75      172.05     21.38 o 
 -14   6   1       18.73       27.13     13.49 o 
 -12   6   1      205.10      226.95     18.92 o 
 -10   6   1      822.84      797.90     19.44 o 
  -8   6   1        6.02       -0.08      7.05 o 
  -6   6   1      238.66      263.71     10.75 o 
  -4   6   1       71.09       98.38      6.30 o 
  -2   6   1      246.88      263.82      7.91 o 
   0   6   1       92.12       88.82      5.56 o 
   2   6   1        0.79        3.45      4.66 o 
   4   6   1      424.66      423.04     11.20 o 
   6   6   1      135.89      148.99      8.74 o 
   8   6   1       67.96       77.33      8.65 o 
  10   6   1      122.60      127.67     13.20 o 
  12   6   1      122.60      122.65     13.21 o 
  14   6   1       15.14        5.00     11.56 o 
  16   6   1       74.34      118.58     22.91 o 
 -17   7   1      292.56      328.79     22.32 o 
 -15   7   1     1561.99     1631.49     50.53 o 
 -13   7   1      334.95      338.20     22.12 o 
 -11   7   1       14.30        9.79     10.31 o 
  -9   7   1      305.44      294.61     15.35 o 
  -7   7   1       58.51       38.93      9.19 o 
  -5   7   1     1208.28     1188.19     26.77 o 
  -3   7   1      665.45      667.70     21.40 o 
  -1   7   1      139.06      144.79     10.37 o 
   1   7   1      826.52      795.50     26.19 o 
   3   7   1      204.90      212.08     12.35 o 
   5   7   1       38.39       59.43      8.84 o 
   7   7   1       89.08       68.15      9.82 o 
   9   7   1      311.24      326.76     15.48 o 
  11   7   1       15.64       20.96     12.13 o 
  13   7   1     1379.54     1441.78     46.61 o 
  15   7   1        0.08        3.16     14.69 o 
 -14   8   1       20.62       12.51     19.91 o 
 -12   8   1       65.90       40.87     11.54 o 
 -10   8   1     1202.99     1110.82     35.12 o 
  -8   8   1      288.01      265.86     22.12 o 
  -6   8   1      140.00      189.61     16.21 o 
  -4   8   1      267.21      248.85     21.10 o 
  -2   8   1     1211.40     1223.76     37.85 o 
   0   8   1       10.57       13.91     14.39 o 
   2   8   1        0.38        9.98     11.87 o 
   4   8   1      415.60      475.17     28.18 o 
   6   8   1      296.58      249.56     25.13 o 
   8   8   1        3.31       10.60     12.95 o 
  10   8   1      745.30      680.04     25.51 o 
  12   8   1       38.56       24.69     17.39 o 
 -11   9   1      156.44      174.78     36.95 o 
  -9   9   1       14.72        1.01     14.91 o 
  -7   9   1       42.31       51.61     18.96 o 
  -5   9   1       23.88       26.87     18.26 o 
  -3   9   1     1892.29     1988.89     61.07 o 
  -1   9   1      248.09      308.62     23.70 o 
   1   9   1      854.58      825.56     38.13 o 
   3   9   1        0.50        2.99     17.74 o 
   5   9   1      575.12      577.18     40.94 o 
   7   9   1       82.87       69.27     16.55 o 
   9   9   1      245.81      261.26     22.74 o 
  -6  10   1        2.63       20.61     20.51 o 
  -4  10   1      447.45      579.22     36.12 o 
  -2  10   1       29.67       12.81     20.88 o 
   0  10   1      534.22      508.19     36.15 o 
   2  10   1      490.86      524.56     35.97 o 
   4  10   1        0.35       -2.68     18.82 o 
 -22   0   2      322.51      369.09     32.84 o 
 -20   0   2      481.08      552.07     37.53 o 
 -18   0   2      744.04      649.93     28.93 o 
 -16   0   2       47.65       64.24      9.85 o 
 -14   0   2      225.78      249.08     12.92 o 
 -12   0   2      100.72       71.39      8.40 o 
 -10   0   2        7.33        1.69      4.53 o 
  -8   0   2      434.67      368.42     11.35 o 
  -6   0   2     4129.52     3774.20     36.95 o 
  -4   0   2     5101.39     4952.43     47.92 o 
   2   0   2     4054.20     3849.55     65.21 o 
   4   0   2    29136.29    28675.34    564.54 o 
   6   0   2    18879.78    18915.87    376.45 o 
   8   0   2     5570.77     6260.50    197.06 o 
  10   0   2     1363.11     1645.79     41.94 o 
  12   0   2     8413.52     8779.66    223.65 o 
  14   0   2     8115.54     8193.54    267.44 o 
  16   0   2      252.06      236.61     12.06 o 
  18   0   2     1032.57      979.76     34.09 o 
  20   0   2      569.77      610.75     24.33 o 
 -23   1   2       67.13       69.24     15.36 o 
 -21   1   2      154.20      177.09     17.99 o 
 -19   1   2      538.21      515.89     20.11 o 
 -17   1   2       28.55       18.81      7.70 o 
 -15   1   2       74.26       93.61      7.13 o 
 -13   1   2     1119.40     1099.93     17.78 o 
 -11   1   2      225.88      220.46      6.26 o 
  -9   1   2        8.67       15.73      2.93 o 
  -7   1   2      452.28      450.65      6.22 o 
  -5   1   2     3737.11     3684.71     26.25 o 
  -3   1   2      968.49      926.77      8.05 o 
  -1   1   2       85.20       63.43      2.15 o 
   1   1   2       37.21       19.51      2.15 o 
   3   1   2     1074.68      998.55      9.21 o 
   5   1   2    15153.12    14879.79    132.44 o 
   7   1   2      384.57      396.54      9.45 o 
   9   1   2     1318.64     1386.36     26.81 o 
  11   1   2      108.58      131.11     10.76 o 
  13   1   2     1518.02     1539.25     28.90 o 
  15   1   2        7.57       19.31      8.27 o 
  17   1   2      843.52      813.58     24.16 o 
  19   1   2      345.35      286.59     19.26 o 
  21   1   2       50.97       62.33      9.30 o 
 -22   2   2      312.62      322.89     23.60 o 
 -20   2   2      157.04      131.45     16.90 o 
 -18   2   2       55.04       37.31     10.34 o 
 -16   2   2       17.61       11.95      7.88 o 
 -14   2   2      691.86      730.05     20.47 o 
 -12   2   2        3.37        6.67      4.46 o 
 -10   2   2     2055.49     2206.70     20.99 o 
  -8   2   2     6965.01     6879.46     51.36 o 
  -6   2   2     3130.69     3340.69     23.85 o 
  -4   2   2     4951.33     4821.93     32.87 o 
  -2   2   2     4589.08     4252.55     27.48 o 
   0   2   2    17040.54    16436.69    106.63 o 
   2   2   2     2732.89     2475.18     17.75 o 
   4   2   2     3497.85     3568.74     26.32 o 
   6   2   2       14.63       12.57      3.25 o 
   8   2   2     1762.11     1683.74     18.40 o 
  10   2   2        2.15        3.69      3.28 o 
  12   2   2       23.93       33.77      6.18 o 
  14   2   2       17.63        3.82      8.26 o 
  16   2   2       21.89       13.55     13.48 o 
  18   2   2       54.24       38.31      9.25 o 
  20   2   2       52.60       56.76      9.06 o 
 -21   3   2        9.17        1.34     15.01 o 
 -19   3   2      445.83      433.08     26.27 o 
 -17   3   2       54.64       41.95     10.84 o 
 -15   3   2     4553.11     4482.04     79.16 o 
 -13   3   2     6446.41     6413.49     62.99 o 
 -11   3   2        7.63       10.00      3.72 o 
  -9   3   2      748.33      724.96      8.73 o 
  -7   3   2     2179.55     2470.04     19.79 o 
  -5   3   2      150.20      187.59      4.83 o 
  -3   3   2     1857.61     1746.05     14.83 o 
  -1   3   2    38030.20    37472.77    234.57 o 
   1   3   2     5646.95     5925.77     42.04 o 
   3   3   2       62.68       99.01      4.01 o 
   5   3   2     9361.39     9364.89     66.59 o 
   7   3   2        2.17       -3.28      3.28 o 
   9   3   2     5612.71     5517.23     47.70 o 
  11   3   2      273.47      308.07      7.79 o 
  13   3   2      542.03      503.32     15.37 o 
  15   3   2      559.45      567.94     18.47 o 
  17   3   2      142.87      149.13     11.43 o 
  19   3   2      105.44       82.48     15.01 o 
 -20   4   2       67.83       65.26     18.02 o 
 -18   4   2     1307.88     1230.31     89.93 o 
 -16   4   2       59.16       68.06     16.90 o 
 -14   4   2       27.65       32.55      8.10 o 
 -12   4   2       15.45       10.40      5.56 o 
 -10   4   2     2224.39     2209.25     21.25 o 
  -8   4   2     2268.86     2123.91     19.28 o 
  -6   4   2     4381.56     4641.57     34.47 o 
  -4   4   2     4074.27     4341.57     34.37 o 
  -2   4   2      118.65      180.84      6.20 o 
   0   4   2     1351.07     1359.78     14.68 o 
   2   4   2     1600.99     1463.95     14.17 o 
   4   4   2     9639.80     9863.41     66.46 o 
   6   4   2      480.53      570.18      8.16 o 
   8   4   2     1081.45     1028.85     13.28 o 
  10   4   2      781.48      821.80     13.83 o 
  12   4   2     4995.07     5018.36     75.44 o 
  14   4   2     3986.99     3938.15     92.13 o 
  16   4   2      134.23      140.87     16.77 o 
  18   4   2      194.91      184.79     29.72 o 
 -19   5   2        1.11       -1.15     16.48 o 
 -17   5   2      434.20      482.24     64.12 o 
 -15   5   2        0.14       17.76     11.72 o 
 -13   5   2       17.91        9.88      9.48 o 
 -11   5   2     2745.16     2732.04     33.99 o 
  -9   5   2        0.13       -2.81      5.18 o 
  -7   5   2      115.10      149.15      6.48 o 
  -5   5   2       78.68       64.30      6.18 o 
  -3   5   2     3570.60     3506.79     29.60 o 
  -1   5   2        0.59        1.72      4.39 o 
   1   5   2     1736.23     1724.94     17.97 o 
   3   5   2       40.93       64.99      5.16 o 
   5   5   2      114.37      116.16      5.64 o 
   7   5   2      614.14      690.31     10.85 o 
   9   5   2       41.16       47.53      7.00 o 
  11   5   2      448.23      431.90     16.20 o 
  13   5   2       93.25      115.90     14.06 o 
  15   5   2       59.64       43.65     14.86 o 
  17   5   2       73.86      104.45     19.54 o 
 -18   6   2       50.15       71.43     22.03 o 
 -16   6   2      534.12      561.32     26.50 o 
 -14   6   2     1524.54     1533.54     82.74 o 
 -12   6   2       93.06       88.88     15.50 o 
 -10   6   2      355.25      272.83     13.54 o 
  -8   6   2      236.79      187.11     10.11 o 
  -6   6   2      700.30      715.89     16.29 o 
  -4   6   2      263.05      300.21      8.65 o 
  -2   6   2     3264.09     3264.07     31.15 o 
   0   6   2     5184.17     5005.17     42.82 o 
   2   6   2     2207.28     2224.06     23.41 o 
   4   6   2       70.15       76.90      7.76 o 
   6   6   2      204.01      188.85      9.12 o 
   8   6   2       93.30       82.32      8.31 o 
  10   6   2       82.52      106.71     13.41 o 
  12   6   2       42.73       25.33     11.10 o 
  14   6   2       85.76      100.61     13.39 o 
  16   6   2      187.83      219.37     26.27 o 
 -17   7   2     1146.83     1304.68     43.68 o 
 -15   7   2     1109.38     1201.11     43.50 o 
 -13   7   2     3835.02     3811.98    113.76 o 
 -11   7   2     1102.36      912.35     29.54 o 
  -9   7   2       48.31       59.45     14.22 o 
  -7   7   2        1.80       -9.93      9.93 o 
  -5   7   2      628.08      594.03     19.42 o 
  -3   7   2      699.58      668.42     23.90 o 
  -1   7   2     6386.44     6429.03     77.27 o 
   1   7   2     2095.40     2042.49     36.35 o 
   3   7   2     5747.49     5786.94     77.29 o 
   5   7   2       91.11      128.07     11.38 o 
   7   7   2     1020.78      906.27     25.22 o 
   9   7   2      256.98      201.76     14.34 o 
  11   7   2     1520.71     1490.90     46.31 o 
  13   7   2       64.47       62.44     16.09 o 
  15   7   2        6.06       23.70     13.11 o 
 -14   8   2      133.00      163.63     25.83 o 
 -12   8   2      132.64      107.69     14.80 o 
 -10   8   2      776.78      687.04     38.60 o 
  -8   8   2      199.50      129.56     15.30 o 
  -6   8   2      900.93      911.75     30.81 o 
  -4   8   2        1.96        0.23     13.44 o 
  -2   8   2     1795.02     1801.22     47.72 o 
   0   8   2      226.84      250.04     19.79 o 
   2   8   2      295.02      317.54     18.73 o 
   4   8   2       74.61       90.21     17.31 o 
   6   8   2      280.14      282.37     19.40 o 
   8   8   2       64.07       91.85     14.88 o 
  10   8   2        8.40       -3.98     16.03 o 
  12   8   2      669.45      600.89     60.99 o 
 -11   9   2      170.09      205.64     22.31 o 
  -9   9   2       17.72       18.40     17.72 o 
  -7   9   2        0.96       -2.68     17.39 o 
  -5   9   2      115.04      151.03     22.71 o 
  -3   9   2      452.03      537.48     32.80 o 
  -1   9   2       70.63       66.72     17.63 o 
   1   9   2       15.63        6.49     18.01 o 
   3   9   2      238.06      203.16     24.00 o 
   5   9   2       30.04       50.88     17.57 o 
   7   9   2      286.17      334.18     28.44 o 
   9   9   2      174.43      175.68     19.50 o 
  -6  10   2      443.57      578.57     36.10 o 
  -4  10   2      397.82      500.48     39.44 o 
  -2  10   2      163.36      124.46     24.25 o 
   0  10   2      567.98      589.06     36.10 o 
   2  10   2       84.19       54.66     21.89 o 
   4  10   2      397.36      390.27     31.16 o 
 -23   1   3       41.98       79.80     16.90 o 
 -21   1   3       55.65      104.83     16.01 o 
 -19   1   3       42.19       16.92     12.01 o 
 -17   1   3      138.86      141.13     10.00 o 
 -15   1   3      236.45      256.52     11.19 o 
 -13   1   3       91.55       85.40      5.86 o 
 -11   1   3       19.58       26.87      3.58 o 
  -9   1   3     1186.89     1402.05     14.09 o 
  -7   1   3      180.21      247.72      4.49 o 
  -5   1   3      651.92      660.39      7.39 o 
  -3   1   3        4.28       -1.07      2.51 o 
  -1   1   3     7757.27     7065.98     43.56 o 
   1   1   3     9443.30     8723.02     52.97 o 
   3   1   3     3992.73     3820.07     29.78 o 
   5   1   3     1998.26     1973.97     23.28 o 
   7   1   3      527.67      568.80     11.67 o 
   9   1   3      951.09      910.57     18.88 o 
  11   1   3      214.41      210.05      9.17 o 
  13   1   3     2547.86     2446.02     46.06 o 
  15   1   3      157.37      155.47     11.51 o 
  17   1   3        5.73       14.14      9.81 o 
  19   1   3      159.34      181.53     19.58 o 
 -22   2   3        0.02        0.72     14.25 o 
 -20   2   3      470.38      418.67     25.83 o 
 -18   2   3      430.42      460.04     28.70 o 
 -16   2   3     1564.61     1544.26     47.61 o 
 -14   2   3     1151.99     1110.08     17.28 o 
 -12   2   3       65.73      104.34      4.46 o 
 -10   2   3      483.10      555.62      8.89 o 
  -8   2   3        2.19       10.50      3.05 o 
  -6   2   3       15.04       21.22      3.16 o 
  -4   2   3    12576.74    11810.96     78.05 o 
  -2   2   3     4259.90     4109.82     27.60 o 
   0   2   3    93993.98    88726.24    524.72 o 
   2   2   3    15559.40    14844.76     89.80 o 
   4   2   3      270.25      243.75      4.45 o 
   6   2   3      225.84      228.70      4.88 o 
   8   2   3      812.66      879.00     11.38 o 
  10   2   3      533.85      522.09     13.42 o 
  12   2   3      951.41      945.98     20.02 o 
  14   2   3       36.99       44.84     10.00 o 
  16   2   3       33.57        9.27     35.97 o 
  18   2   3       18.89       49.24     16.92 o 
  20   2   3       43.38       34.41     20.33 o 
 -21   3   3      203.87      260.43     25.81 o 
 -19   3   3      166.67      129.49     33.62 o 
 -17   3   3       67.36       60.93     22.68 o 
 -15   3   3      227.34      247.95     12.82 o 
 -13   3   3        4.65       10.77      5.42 o 
 -11   3   3      153.31      165.41      5.70 o 
  -9   3   3      383.14      390.33      6.76 o 
  -7   3   3      164.82      184.30      5.07 o 
  -5   3   3        0.02        1.34      3.37 o 
  -3   3   3     3058.01     2814.30     22.75 o 
  -1   3   3     1319.63     1306.82     12.70 o 
   1   3   3      668.98      708.17      8.86 o 
   3   3   3      610.28      662.94      8.36 o 
   5   3   3      999.55     1109.98     12.75 o 
   7   3   3      241.66      276.57      7.22 o 
   9   3   3     1319.57     1347.05     17.40 o 
  11   3   3       26.16       35.48      5.01 o 
  13   3   3     2332.96     2299.72     36.87 o 
  15   3   3      219.89      224.12     12.37 o 
  17   3   3      118.27      105.87     10.44 o 
  19   3   3      167.26      172.06     35.97 o 
 -22   4   3        0.88       -5.40     16.90 o 
 -20   4   3      512.43      548.23     50.05 o 
 -18   4   3       72.11       70.31     17.28 o 
 -16   4   3      140.02      132.46     10.94 o 
 -14   4   3       21.14       42.20      9.86 o 
 -12   4   3      198.12      208.93      7.60 o 
 -10   4   3      519.30      530.91      8.51 o 
  -8   4   3      250.75      215.93      6.52 o 
  -6   4   3     2647.67     2751.85     23.46 o 
  -4   4   3     7515.07     7673.64     54.67 o 
  -2   4   3     6371.39     6232.91     47.06 o 
   0   4   3     1037.37     1201.48     14.03 o 
   2   4   3      378.80      330.34      6.89 o 
   4   4   3     2677.68     2884.33     23.45 o 
   6   4   3       55.50       39.29      4.01 o 
   8   4   3     1401.22     1425.37     16.69 o 
  10   4   3      244.92      270.99      9.25 o 
  12   4   3     3059.19     3065.24     47.67 o 
  14   4   3       10.72       27.61      7.92 o 
  16   4   3       52.98       41.38     13.72 o 
  18   4   3        1.59       16.30     13.87 o 
 -21   5   3        1.05       11.08     25.81 o 
 -19   5   3       98.30       31.90     21.90 o 
 -17   5   3      156.43      135.06     14.14 o 
 -15   5   3      915.03      880.27     32.38 o 
 -13   5   3       80.45      105.10     14.98 o 
 -11   5   3      289.72      304.93     11.31 o 
  -9   5   3       45.06       34.16      5.67 o 
  -7   5   3      873.66      768.07     12.95 o 
  -5   5   3        9.50       26.87      4.68 o 
  -3   5   3      582.83      522.14      9.61 o 
  -1   5   3     1042.02      987.27     12.87 o 
   1   5   3       92.84      105.94      5.24 o 
   3   5   3      155.01      190.02      6.58 o 
   5   5   3       57.81       50.01      5.15 o 
   7   5   3       16.31       18.68      4.78 o 
   9   5   3      435.02      397.78     14.37 o 
  11   5   3       57.29       47.23      9.10 o 
  13   5   3      263.40      250.70     17.71 o 
  15   5   3       77.98       65.86     18.02 o 
  17   5   3      303.48      332.07     27.05 o 
 -18   6   3      103.40      120.42     18.06 o 
 -16   6   3       70.82       83.64     15.58 o 
 -14   6   3      614.16      638.46     29.55 o 
 -12   6   3      181.95      190.29     12.90 o 
 -10   6   3       82.35       87.55     10.08 o 
  -8   6   3      212.36      214.89     11.57 o 
  -6   6   3      664.96      763.57     17.69 o 
  -4   6   3     2050.89     2042.71     23.24 o 
  -2   6   3       38.94       52.26      5.87 o 
   0   6   3      102.09      101.43      6.61 o 
   2   6   3       23.82       38.44      5.72 o 
   4   6   3        3.11       10.50      6.25 o 
   6   6   3      918.17      877.88     17.97 o 
   8   6   3      268.33      229.36     11.04 o 
  10   6   3       50.78       45.55     10.84 o 
  12   6   3      303.25      279.69     16.20 o 
  14   6   3      602.90      628.80     79.76 o 
  16   6   3      146.27      114.84     23.30 o 
 -17   7   3        4.05       36.91     15.80 o 
 -15   7   3      269.09      347.52     24.89 o 
 -13   7   3       35.29       43.14     11.22 o 
 -11   7   3       43.78       47.43     12.95 o 
  -9   7   3       83.94       87.90     14.95 o 
  -7   7   3      104.28       86.42     12.92 o 
  -5   7   3     1292.16     1293.22     33.52 o 
  -3   7   3       20.66        8.52      9.95 o 
  -1   7   3     1547.21     1686.35     34.65 o 
   1   7   3     2706.48     2629.28     40.55 o 
   3   7   3       19.19       24.32      9.47 o 
   5   7   3       97.48       98.42     10.07 o 
   7   7   3       54.55       44.44     12.24 o 
   9   7   3      526.20      478.80     22.26 o 
  11   7   3       12.08        0.98     11.86 o 
  13   7   3       19.29       28.86     14.87 o 
 -14   8   3     1817.56     1934.54     72.36 o 
 -12   8   3      813.53      746.58     31.65 o 
 -10   8   3       76.11       69.69     17.24 o 
  -8   8   3      257.38      238.07     19.93 o 
  -6   8   3       35.35       24.33     15.05 o 
  -4   8   3     2426.39     2364.98     74.35 o 
  -2   8   3      495.35      490.84     25.02 o 
   0   8   3      375.29      381.38     23.70 o 
   2   8   3      762.74      740.38     28.59 o 
   4   8   3        0.01       -2.04     11.76 o 
   6   8   3      116.12      125.26     15.91 o 
   8   8   3      543.19      528.34     22.87 o 
  10   8   3      497.40      504.17     30.76 o 
  12   8   3      278.19      350.27     31.16 o 
 -11   9   3      906.74      954.46     40.25 o 
  -9   9   3       63.72       65.17     19.46 o 
  -7   9   3       60.22       84.37     20.72 o 
  -5   9   3      125.05       93.45     22.26 o 
  -3   9   3        9.60        2.07     19.64 o 
  -1   9   3      298.23      305.60     26.10 o 
   1   9   3      313.64      312.06     26.78 o 
   3   9   3      497.86      545.07     32.28 o 
   5   9   3      242.48      217.87     20.05 o 
   7   9   3      118.02      106.83     16.63 o 
   9   9   3      126.90      137.48     16.23 o 
  -6  10   3       56.00       62.94     21.63 o 
  -4  10   3        1.14      -19.20     19.20 o 
  -2  10   3      624.17      673.28     46.41 o 
   0  10   3      736.05      846.23     41.93 o 
   2  10   3      125.12      146.52     29.01 o 
   4  10   3        8.99        4.69     29.72 o 
 -24   0   4      433.37      397.24     39.10 o 
 -22   0   4      164.05      128.24     25.02 o 
 -20   0   4      145.47      151.70     23.46 o 
 -18   0   4      561.44      331.56     17.74 o 
 -16   0   4      611.33      548.31     21.06 o 
 -14   0   4    26776.19    27640.79    348.31 o 
 -12   0   4      956.30     1104.17     21.17 o 
 -10   0   4    61533.97    66666.10    645.06 o 
  -8   0   4     1359.97     1331.10     16.99 o 
  -6   0   4    16680.65    16281.35    152.73 o 
  -4   0   4    20952.01    19706.71    196.19 o 
  -2   0   4    45894.88    43242.23    423.11 o 
   0   0   4    81306.13    77920.84    720.22 o 
   2   0   4     4456.34     4121.76     50.79 o 
   4   0   4      897.73      833.51     13.69 o 
   6   0   4      153.30      164.29      6.86 o 
   8   0   4    24679.27    24626.72    342.54 o 
  10   0   4      967.62      985.33     26.92 o 
  12   0   4    13044.31    13094.97    401.94 o 
  14   0   4      643.68      605.25     50.05 o 
  16   0   4        1.48        3.33      9.38 o 
  18   0   4       49.03       61.09      8.96 o 
  20   0   4      290.71      329.99     23.46 o 
 -23   1   4       22.95       39.27     14.90 o 
 -21   1   4      361.15      333.53     23.76 o 
 -19   1   4     5428.21     4430.81    109.93 o 
 -17   1   4       84.97       87.60      8.55 o 
 -15   1   4        7.96       17.33      5.99 o 
 -13   1   4     4866.45     5021.61     43.72 o 
 -11   1   4     2192.52     2154.89     19.16 o 
  -9   1   4    14878.34    15966.09    109.32 o 
  -7   1   4     5851.96     5925.61     44.65 o 
  -5   1   4      138.79      145.94      4.86 o 
  -3   1   4    30330.62    28267.54    186.46 o 
  -1   1   4   153453.38   145978.34    880.96 o 
   1   1   4    12153.12    11692.22     72.43 o 
   3   1   4     2649.62     2560.56     19.77 o 
   5   1   4      297.98      267.86      6.71 o 
   7   1   4       47.14       28.56      3.92 o 
   9   1   4       13.90       10.65      5.18 o 
  11   1   4        1.37        0.85      4.58 o 
  13   1   4      210.10      217.90     17.61 o 
  15   1   4        2.24        2.07      7.90 o 
  17   1   4      112.01      101.97     12.30 o 
  19   1   4      128.10      127.13     28.15 o 
 -22   2   4       13.88       -8.57     13.79 o 
 -20   2   4      418.95      452.30     27.58 o 
 -18   2   4      760.26      625.72     25.68 o 
 -16   2   4        6.08        5.34      8.20 o 
 -14   2   4     1220.47     1192.68     14.74 o 
 -12   2   4      303.32      293.52      6.64 o 
 -10   2   4     5854.41     6084.15     46.34 o 
  -8   2   4      120.89      155.34      4.53 o 
  -6   2   4     2745.83     2281.40     19.24 o 
  -4   2   4      178.83      143.87      4.48 o 
  -2   2   4      519.57      609.80      7.37 o 
   0   2   4     5930.76     6453.70     45.78 o 
   2   2   4        7.11        5.07      2.85 o 
   4   2   4     6498.93     7304.61     50.64 o 
   6   2   4      280.08      199.64      5.75 o 
   8   2   4      362.64      414.96      6.99 o 
  10   2   4      794.56      797.81     15.36 o 
  12   2   4    10224.42    10199.42    127.05 o 
  14   2   4     2643.73     2667.28     61.41 o 
  16   2   4      128.35      132.18     18.91 o 
  18   2   4       24.14       34.41     16.79 o 
 -23   3   4     2452.54     3071.68     90.99 o 
 -21   3   4      250.26      253.68     22.91 o 
 -19   3   4      752.61      770.86     36.04 o 
 -17   3   4      394.36      423.11     20.98 o 
 -15   3   4     2024.34     2029.86     28.31 o 
 -13   3   4     1398.11     1350.56     17.63 o 
 -11   3   4        7.76        4.31      3.64 o 
  -9   3   4        6.51       20.51      3.71 o 
  -7   3   4      982.18     1059.68     12.43 o 
  -5   3   4    22320.74    22743.95    148.41 o 
  -3   3   4      290.61      276.69      5.68 o 
  -1   3   4      622.90      594.43      8.90 o 
   1   3   4      756.39      713.90      9.42 o 
   3   3   4    11225.83    12062.38     76.57 o 
   5   3   4     3260.30     3061.14     26.32 o 
   7   3   4      368.64      402.75      7.30 o 
   9   3   4     3811.30     3980.33     38.51 o 
  11   3   4     1033.12     1000.67     16.38 o 
  13   3   4     6579.23     6814.02     99.32 o 
  15   3   4        3.82        2.02      8.20 o 
  17   3   4      311.95      314.25     14.35 o 
  19   3   4      151.99      191.00     17.05 o 
 -22   4   4      744.81      930.10     45.18 o 
 -20   4   4       40.31       28.29     18.02 o 
 -18   4   4      127.41      132.87     21.11 o 
 -16   4   4      728.27      723.81     20.66 o 
 -14   4   4    31234.74    31544.97    366.80 o 
 -12   4   4       15.04        9.38      4.42 o 
 -10   4   4      338.11      272.19      6.53 o 
  -8   4   4      168.18      197.48      5.98 o 
  -6   4   4    10931.02    12395.48     89.75 o 
  -4   4   4        0.01        3.48      3.82 o 
  -2   4   4      578.10      519.31      8.59 o 
   0   4   4     2371.86     2377.91     22.49 o 
   2   4   4     2272.31     2105.45     19.83 o 
   4   4   4     6970.03     7709.56     53.30 o 
   6   4   4      212.68      271.49      6.90 o 
   8   4   4      841.84      894.59     14.16 o 
  10   4   4     1687.91     1720.44     23.23 o 
  12   4   4     6295.31     6206.11     84.33 o 
  14   4   4      858.58      838.78     20.44 o 
  16   4   4     1022.42     1066.26     40.94 o 
  18   4   4        9.49        9.16     25.81 o 
 -21   5   4      315.74      321.37     68.81 o 
 -19   5   4        1.22       22.89     18.02 o 
 -17   5   4       34.56       34.91     13.00 o 
 -15   5   4     2227.21     2266.49     61.85 o 
 -13   5   4      521.35      475.31     14.82 o 
 -11   5   4        8.12        4.01      6.16 o 
  -9   5   4      808.21      734.90     13.66 o 
  -7   5   4      258.94      291.97      8.20 o 
  -5   5   4       23.02       78.22      5.11 o 
  -3   5   4      111.44      165.88      6.43 o 
  -1   5   4      798.67      764.18     12.03 o 
   1   5   4      547.41      552.51     10.35 o 
   3   5   4     6328.70     6770.23     51.82 o 
   5   5   4       65.33       61.49      5.20 o 
   7   5   4      789.60      854.81     16.53 o 
   9   5   4      356.08      379.17     14.24 o 
  11   5   4        0.28       -1.42      9.55 o 
  13   5   4        6.98       19.56     11.98 o 
  15   5   4       64.57       68.56     17.28 o 
  17   5   4       27.06       38.73     18.41 o 
 -20   6   4       71.24       53.02     25.81 o 
 -18   6   4        0.58       14.72     13.94 o 
 -16   6   4        1.45        2.35     13.48 o 
 -14   6   4     3162.23     3262.42     60.57 o 
 -12   6   4       64.54       45.60      9.66 o 
 -10   6   4       41.54       10.63      8.13 o 
  -8   6   4      810.04      814.96     19.74 o 
  -6   6   4     1950.62     2071.40     31.71 o 
  -4   6   4     1774.40     1779.33     22.84 o 
  -2   6   4      124.26      110.55      7.19 o 
   0   6   4     4829.53     4943.15     47.47 o 
   2   6   4      841.98      819.46     15.77 o 
   4   6   4      506.06      491.00     14.97 o 
   6   6   4       20.84       19.87      8.83 o 
   8   6   4     5221.87     4895.88     81.40 o 
  10   6   4     2031.31     1892.82     41.82 o 
  12   6   4      105.53      115.20     12.80 o 
  14   6   4      224.66      196.71     29.72 o 
 -17   7   4       15.18        9.44     17.31 o 
 -15   7   4       36.17       39.94     16.44 o 
 -13   7   4      188.41      170.48     15.51 o 
 -11   7   4        7.58        0.81     13.82 o 
  -9   7   4     2972.05     2650.27    118.74 o 
  -7   7   4        7.15       14.52     13.28 o 
  -5   7   4      262.16      268.16     16.89 o 
  -3   7   4      141.28      154.66     14.17 o 
  -1   7   4    16855.12    16892.74    206.06 o 
   1   7   4     2421.22     2427.63     41.45 o 
   3   7   4      892.64      890.94     21.68 o 
   5   7   4       98.00       99.27     10.76 o 
   7   7   4      643.87      585.65     27.04 o 
   9   7   4      543.72      491.26     22.28 o 
  11   7   4      285.26      307.09     20.43 o 
  13   7   4      468.85      464.85     24.75 o 
 -16   8   4      143.10      137.63     34.41 o 
 -14   8   4      179.55      189.28     18.03 o 
 -12   8   4       11.44       20.21     15.58 o 
 -10   8   4      636.63      541.35     29.92 o 
  -8   8   4       30.87       29.13     15.35 o 
  -6   8   4      229.63      198.54     22.47 o 
  -4   8   4      287.62      284.00     21.45 o 
  -2   8   4       10.91       24.63     14.86 o 
   0   8   4      312.82      321.55     21.56 o 
   2   8   4      195.36      175.54     15.48 o 
   4   8   4        1.22       -9.14     12.81 o 
   6   8   4      659.17      623.59     26.19 o 
   8   8   4      507.42      398.08     19.40 o 
  10   8   4     1648.63     1729.12     59.86 o 
 -11   9   4       15.05        9.62     21.37 o 
  -9   9   4      185.47      171.40     27.58 o 
  -7   9   4       85.08       92.41     20.64 o 
  -5   9   4      599.54      655.66     36.78 o 
  -3   9   4       60.70       68.63     18.27 o 
  -1   9   4     1073.31     1101.94     44.37 o 
   1   9   4      859.25      801.07     38.67 o 
   3   9   4      587.05      637.45     34.84 o 
   5   9   4        3.10       15.76     15.17 o 
   7   9   4      543.06      549.58     28.83 o 
  -6  10   4       10.04       18.53     31.28 o 
  -4  10   4      414.60      482.91     36.78 o 
  -2  10   4      532.21      561.14     46.52 o 
   0  10   4       61.09       58.65     22.23 o 
   2  10   4        3.53        3.36     19.20 o 
 -23   1   5       15.16       18.94     14.90 o 
 -21   1   5      677.18      684.59     33.72 o 
 -19   1   5       71.65       99.05     13.73 o 
 -17   1   5      102.27       94.40      9.76 o 
 -15   1   5       14.84        4.64      5.37 o 
 -13   1   5      207.28      185.18      5.28 o 
 -11   1   5      442.46      486.95      7.15 o 
  -9   1   5      879.47      939.13     10.60 o 
  -7   1   5     1114.38     1276.26     13.46 o 
  -5   1   5     2517.14     2227.01     19.61 o 
  -3   1   5     6165.40     5711.62     40.90 o 
  -1   1   5      164.74      154.62      4.11 o 
   1   1   5     2995.76     2830.88     19.41 o 
   3   1   5     5799.41     5919.57     45.39 o 
   5   1   5     1589.18     1480.31     16.60 o 
   7   1   5     3895.17     3901.42     43.95 o 
   9   1   5     1291.92     1271.77     26.47 o 
  11   1   5     1492.12     1496.06     25.05 o 
  13   1   5      951.17      965.95     24.83 o 
  15   1   5       24.23       19.15      8.79 o 
  17   1   5      425.89      410.58     25.75 o 
  19   1   5        0.05       16.15     15.52 o 
 -24   2   5      469.06      542.99     33.61 o 
 -22   2   5      209.48      209.25     22.03 o 
 -20   2   5      257.12      331.71     24.86 o 
 -18   2   5      961.23      845.54     29.43 o 
 -16   2   5      510.41      511.28     16.88 o 
 -14   2   5     1193.95     1175.53     15.56 o 
 -12   2   5        0.62       -3.53      3.53 o 
 -10   2   5     1335.02     1319.48     13.93 o 
  -8   2   5     5172.17     5134.90     39.73 o 
  -6   2   5     1299.13     1168.05     13.57 o 
  -4   2   5        0.27        0.66      3.26 o 
  -2   2   5    26768.96    26901.59    178.30 o 
   0   2   5     6621.09     6867.55     45.22 o 
   2   2   5     2818.72     2981.34     22.03 o 
   4   2   5     6493.10     6628.13     49.33 o 
   6   2   5      574.99      596.64      9.78 o 
   8   2   5     9897.90     9829.48     87.79 o 
  10   2   5      585.57      576.81     11.97 o 
  12   2   5     1975.30     1915.90     32.58 o 
  14   2   5       15.47       26.53     11.34 o 
  16   2   5      263.92      286.25     24.14 o 
  18   2   5        2.41      -17.20     17.20 o 
 -23   3   5      309.27      285.48     26.94 o 
 -21   3   5       38.30       35.62     31.28 o 
 -19   3   5        0.05       -6.94     13.79 o 
 -17   3   5      417.32      359.47     20.66 o 
 -15   3   5     1637.03     1638.02     24.12 o 
 -13   3   5     2336.92     2249.38     22.15 o 
 -11   3   5      318.25      386.16      8.71 o 
  -9   3   5      510.22      539.41      9.52 o 
  -7   3   5     4923.49     5128.76     38.80 o 
  -5   3   5     3338.78     3497.88     27.85 o 
  -3   3   5      531.04      628.92      8.71 o 
  -1   3   5     8457.76     8633.19     59.93 o 
   1   3   5      775.45      730.25      9.08 o 
   3   3   5     1065.48     1159.94     12.21 o 
   5   3   5     1411.42     1570.11     15.35 o 
   7   3   5     1574.90     1510.19     17.20 o 
   9   3   5      190.41      182.99      6.87 o 
  11   3   5     2201.17     2132.31     33.33 o 
  13   3   5     1098.59     1055.92     23.78 o 
  15   3   5       54.05       52.50      9.13 o 
  17   3   5       74.90       69.60      9.65 o 
 -22   4   5      711.00      811.36     77.42 o 
 -20   4   5       69.21       61.13     19.33 o 
 -18   4   5       25.21       28.27     15.82 o 
 -16   4   5      437.23      434.39     21.45 o 
 -14   4   5      854.55      880.77     20.09 o 
 -12   4   5      331.98      328.39      8.52 o 
 -10   4   5     1141.83     1139.17     13.44 o 
  -8   4   5     2734.62     2796.46     23.31 o 
  -6   4   5      725.71      689.98     10.43 o 
  -4   4   5      682.77      687.21     10.97 o 
  -2   4   5     5201.01     5159.87     40.61 o 
   0   4   5     9772.33     9423.87     78.59 o 
   2   4   5     2500.17     2560.01     22.25 o 
   4   4   5      866.07      766.17     10.36 o 
   6   4   5      924.95     1011.67     13.53 o 
   8   4   5      393.31      411.26     10.21 o 
  10   4   5      264.40      255.06     11.93 o 
  12   4   5        0.62       13.33      7.62 o 
  14   4   5       87.18       82.01     10.65 o 
  16   4   5       37.51       33.07     15.01 o 
 -21   5   5      229.26      230.31     28.05 o 
 -19   5   5        4.45        8.40     12.77 o 
 -17   5   5      259.18      248.10     19.68 o 
 -15   5   5      553.78      579.88     31.99 o 
 -13   5   5     3422.00     3319.61     51.48 o 
 -11   5   5      116.66      112.77      9.03 o 
  -9   5   5       17.64       11.01      5.16 o 
  -7   5   5      533.78      549.31     10.12 o 
  -5   5   5     1736.16     1832.61     20.31 o 
  -3   5   5      922.61      930.70     14.29 o 
  -1   5   5     7731.61     7565.32     59.46 o 
   1   5   5      574.40      522.56      9.95 o 
   3   5   5        7.23       13.29      5.03 o 
   5   5   5      196.00      170.08      6.78 o 
   7   5   5      267.43      269.92     10.55 o 
   9   5   5        0.96        2.63      7.60 o 
  11   5   5       23.72       12.88     12.87 o 
  13   5   5      719.38      829.82     34.56 o 
  15   5   5       78.63      112.91     19.90 o 
 -20   6   5       14.42       14.08     21.37 o 
 -18   6   5       23.38       23.91     14.58 o 
 -16   6   5      696.98      724.89     32.72 o 
 -14   6   5     1448.82     1464.60     36.47 o 
 -12   6   5      274.96      299.11     18.42 o 
 -10   6   5       84.47       88.95     10.54 o 
  -8   6   5       54.46       70.28      9.53 o 
  -6   6   5       27.50       28.80      8.68 o 
  -4   6   5       38.64       56.69      6.82 o 
  -2   6   5       22.79       22.69      6.09 o 
   0   6   5      462.28      465.63     12.91 o 
   2   6   5      938.46      920.44     18.86 o 
   4   6   5       76.40       55.62      7.61 o 
   6   6   5      740.55      704.58     17.24 o 
   8   6   5      906.41      837.89     26.36 o 
  10   6   5        1.67       -7.66     10.23 o 
  12   6   5      204.79      221.42     14.95 o 
  14   6   5       25.95      -17.20     20.33 o 
 -17   7   5        4.44        8.60     18.80 o 
 -15   7   5      336.63      367.21     20.29 o 
 -13   7   5       45.63       26.29     19.47 o 
 -11   7   5       10.32       19.29     14.92 o 
  -9   7   5        1.96       -1.42     15.01 o 
  -7   7   5       13.84       15.53     12.16 o 
  -5   7   5      265.09      244.69     27.27 o 
  -3   7   5       57.38       65.82     11.85 o 
  -1   7   5       23.32       19.10     10.96 o 
   1   7   5      449.93      471.75     17.70 o 
   3   7   5       12.81        5.82      9.12 o 
   5   7   5      766.36      782.61     22.00 o 
   7   7   5      188.45      197.06     20.05 o 
   9   7   5      340.50      300.53     18.71 o 
  11   7   5      214.40      244.77     21.14 o 
  13   7   5      103.92       96.11     24.03 o 
 -16   8   5      714.49      744.76     45.18 o 
 -14   8   5      930.83      832.06     34.06 o 
 -12   8   5       63.07       41.26     16.57 o 
 -10   8   5       52.47       48.43     18.07 o 
  -8   8   5      104.53       74.30     21.94 o 
  -6   8   5      517.54      534.23     31.92 o 
  -4   8   5       16.36       23.44     14.28 o 
  -2   8   5       79.33      127.03     17.64 o 
   0   8   5     3037.62     3089.77     60.24 o 
   2   8   5      275.70      291.51     18.66 o 
   4   8   5        0.75        1.92     12.63 o 
   6   8   5        3.68       -3.83     11.71 o 
   8   8   5      292.78      271.77     23.86 o 
  10   8   5       46.08       46.59     35.97 o 
 -11   9   5      209.37      206.54     28.50 o 
  -9   9   5        1.58        2.35     19.43 o 
  -7   9   5        8.65       16.96     19.55 o 
  -5   9   5      119.03      129.89     22.79 o 
  -3   9   5      239.74      225.40     22.58 o 
  -1   9   5       57.43       77.73     21.15 o 
   1   9   5        7.20       -3.35     17.39 o 
   3   9   5     1182.98     1196.97     45.18 o 
   5   9   5      500.63      534.12     27.00 o 
   7   9   5      294.04      295.10     21.74 o 
  -6  10   5       16.04       -7.47     21.12 o 
  -4  10   5       63.25       50.05     27.08 o 
  -2  10   5       61.74       37.95     22.43 o 
   0  10   5       68.33       50.18     26.51 o 
 -24   0   6       79.98       70.38     25.02 o 
 -22   0   6       30.72       34.41     23.46 o 
 -20   0   6        2.92        3.13     17.20 o 
 -18   0   6        1.39       13.65     17.99 o 
 -16   0   6      222.36      281.36     15.58 o 
 -14   0   6     3205.47     3235.80     38.50 o 
 -12   0   6       89.38       92.30      6.56 o 
 -10   0   6     7514.65     7663.83     82.10 o 
  -8   0   6     2478.71     2642.60     30.95 o 
  -6   0   6       21.57       24.98      5.75 o 
  -4   0   6     3545.16     2994.15     33.57 o 
  -2   0   6    89199.30    88602.43    810.78 o 
   0   0   6    80806.12    78949.58    655.25 o 
   2   0   6    37335.11    37457.51    326.31 o 
   4   0   6     4689.46     5034.74     98.02 o 
   6   0   6    17477.33    17646.98    274.62 o 
   8   0   6     6276.32     6322.12     77.27 o 
  10   0   6     1994.55     2100.94     32.29 o 
  12   0   6      776.55      724.28     19.97 o 
  14   0   6      124.75      120.90      9.48 o 
  16   0   6       51.32       42.91     11.96 o 
  18   0   6      501.29      445.01     18.80 o 
 -23   1   6       53.28       35.19     16.59 o 
 -21   1   6        0.10       -1.94     13.79 o 
 -19   1   6      372.53      327.91     19.51 o 
 -17   1   6        2.15       -2.67      7.44 o 
 -15   1   6      652.43      686.50     11.92 o 
 -13   1   6       81.76       68.84      4.12 o 
 -11   1   6      189.34      219.53      5.70 o 
  -9   1   6     7046.05     7068.77     52.42 o 
  -7   1   6      141.86      130.02      7.63 o 
  -5   1   6     3044.22     3154.11     27.54 o 
  -3   1   6     1681.94     1892.63     17.65 o 
  -1   1   6    10359.34    10428.13     67.78 o 
   1   1   6     2523.18     2317.19     17.65 o 
   3   1   6      220.58      207.95      4.96 o 
   5   1   6     2042.70     2167.25     24.29 o 
   7   1   6      123.91      118.65      6.19 o 
   9   1   6      351.01      380.08      8.32 o 
  11   1   6     2098.26     2081.27     36.36 o 
  13   1   6     9130.92     9317.83    176.98 o 
  15   1   6      986.91      925.16     28.64 o 
  17   1   6       99.74       75.88     24.24 o 
 -24   2   6      209.85      257.74     45.35 o 
 -22   2   6       94.36       88.60     18.22 o 
 -20   2   6      890.27      779.22     37.55 o 
 -18   2   6       37.74       44.97     11.41 o 
 -16   2   6      362.78      347.22      9.36 o 
 -14   2   6     1227.62     1292.74     14.72 o 
 -12   2   6      223.07      273.67      6.64 o 
 -10   2   6        0.20        1.25      3.64 o 
  -8   2   6     1567.17     1535.03     15.84 o 
  -6   2   6     2807.87     3014.97     25.77 o 
  -4   2   6        2.32        5.33      3.83 o 
  -2   2   6     1820.52     1824.10     16.87 o 
   0   2   6     3642.56     3601.42     26.61 o 
   2   2   6      230.05      200.55      4.67 o 
   4   2   6     3186.32     3358.66     27.67 o 
   6   2   6     1302.49     1364.74     16.47 o 
   8   2   6      235.74      238.25      6.59 o 
  10   2   6       33.61       29.12      5.11 o 
  12   2   6     2189.52     2198.07     40.60 o 
  14   2   6       10.99        0.82     10.29 o 
  16   2   6      191.65      209.49     22.94 o 
  18   2   6        2.34       23.46     20.33 o 
 -23   3   6        2.50       18.47     17.59 o 
 -21   3   6      112.27       43.84     17.59 o 
 -19   3   6      728.68      749.37     37.55 o 
 -17   3   6       10.73       -4.24      8.16 o 
 -15   3   6    10012.14    10027.01    116.24 o 
 -13   3   6      341.64      359.11      8.31 o 
 -11   3   6     1851.76     1914.51     18.83 o 
  -9   3   6     3699.87     3747.22     30.97 o 
  -7   3   6     2928.01     3101.84     27.35 o 
  -5   3   6     7506.06     7552.97     56.98 o 
  -3   3   6     4722.23     4778.18     37.25 o 
  -1   3   6      403.31      391.43      7.24 o 
   1   3   6       13.01        7.18      3.54 o 
   3   3   6      161.45      215.44      5.16 o 
   5   3   6     1105.98     1180.09     12.77 o 
   7   3   6      120.21      114.95      5.34 o 
   9   3   6     1256.63     1218.45     20.96 o 
  11   3   6      372.62      380.10     19.43 o 
  13   3   6     2450.95     2545.45     53.40 o 
  15   3   6      414.62      434.77     18.51 o 
  17   3   6       49.64       49.25     10.12 o 
 -22   4   6      514.52      558.14     36.04 o 
 -20   4   6      305.69      298.30     27.58 o 
 -18   4   6      341.96      353.32     19.87 o 
 -16   4   6      930.83      836.51     30.27 o 
 -14   4   6      864.82      867.23     18.08 o 
 -12   4   6      456.32      468.14     12.18 o 
 -10   4   6     3615.84     3505.58     30.57 o 
  -8   4   6        6.75        1.52      3.72 o 
  -6   4   6     2189.54     2361.07     22.76 o 
  -4   4   6      665.02      694.46     10.97 o 
  -2   4   6    15981.42    15907.09    110.47 o 
   0   4   6    11345.62    11120.77     75.23 o 
   2   4   6     2191.90     2329.34     20.93 o 
   4   4   6      206.86      237.04      5.87 o 
   6   4   6      465.74      484.11     10.45 o 
   8   4   6      688.88      658.16     14.08 o 
  10   4   6      722.38      796.10     20.03 o 
  12   4   6        0.42       -3.89      8.55 o 
  14   4   6      389.32      421.04     23.55 o 
  16   4   6        8.72        2.68     15.01 o 
 -21   5   6       56.56      119.96     25.15 o 
 -19   5   6       74.52       62.03     16.46 o 
 -17   5   6     2600.61     2702.18     66.79 o 
 -15   5   6      560.64      558.72     20.08 o 
 -13   5   6      701.46      663.05     19.38 o 
 -11   5   6       74.49       62.40      8.40 o 
  -9   5   6     1205.28     1228.11     20.59 o 
  -7   5   6      728.22      744.24     13.33 o 
  -5   5   6      688.54      741.85     11.91 o 
  -3   5   6     2582.32     2541.95     25.58 o 
  -1   5   6     3294.73     3326.10     30.15 o 
   1   5   6     1083.07     1074.09     15.66 o 
   3   5   6     1447.67     1462.96     20.11 o 
   5   5   6       70.05       96.51      6.36 o 
   7   5   6      118.99      101.19      9.73 o 
   9   5   6      814.33      753.96     22.59 o 
  11   5   6     2091.38     2080.91     50.33 o 
  13   5   6      417.92      383.81     28.50 o 
  15   5   6      191.06      211.06     28.93 o 
 -20   6   6      574.20      649.67     29.73 o 
 -18   6   6        1.36        2.10     14.39 o 
 -16   6   6     2046.12     2160.91     60.58 o 
 -14   6   6     1494.01     1440.43     38.02 o 
 -12   6   6     1524.57     1383.25     34.26 o 
 -10   6   6      708.50      674.31     19.99 o 
  -8   6   6      292.53      360.93     14.48 o 
  -6   6   6        5.49        4.09      8.06 o 
  -4   6   6      669.86      682.36     16.25 o 
  -2   6   6       88.02       97.78      8.69 o 
   0   6   6      640.26      617.81     15.48 o 
   2   6   6      503.12      459.92     14.43 o 
   4   6   6       12.21       15.56      7.68 o 
   6   6   6       27.86       29.04      7.64 o 
   8   6   6       59.28       29.77     11.29 o 
  10   6   6       82.97       90.46     12.33 o 
  12   6   6      725.20      800.54     42.31 o 
  14   6   6       11.95      -12.29     18.77 o 
 -17   7   6      256.14      335.53     50.83 o 
 -15   7   6      460.31      482.67     24.60 o 
 -13   7   6       73.52       38.15     15.53 o 
 -11   7   6     4077.89     3782.99     75.93 o 
  -9   7   6      261.76      160.08     17.58 o 
  -7   7   6      181.26      226.56     19.37 o 
  -5   7   6      181.99      184.64     15.24 o 
  -3   7   6     4925.16     4828.76     72.56 o 
  -1   7   6       57.44       73.71     12.24 o 
   1   7   6      224.31      231.67     13.68 o 
   3   7   6     1005.55     1111.65     26.66 o 
   5   7   6       58.78       31.53     11.97 o 
   7   7   6      498.76      452.46     28.98 o 
   9   7   6      288.95      295.09     18.95 o 
  11   7   6      161.08      141.14     24.24 o 
 -16   8   6     1498.98     1507.84     60.41 o 
 -14   8   6        0.01       -5.90     14.83 o 
 -12   8   6       11.81      -14.39     14.39 o 
 -10   8   6        0.00        7.82     17.81 o 
  -8   8   6       50.30       46.55     27.73 o 
  -6   8   6        9.60        4.42     20.77 o 
  -4   8   6       71.20       64.95     21.67 o 
  -2   8   6     4026.16     4156.02     95.10 o 
   0   8   6        2.17       -0.11     11.97 o 
   2   8   6       38.07       48.13     13.57 o 
   4   8   6      643.65      660.02     27.78 o 
   6   8   6       74.85       62.23     13.71 o 
   8   8   6        3.91       -1.92     19.33 o 
  10   8   6       35.55       14.42     19.81 o 
 -11   9   6      457.96      431.94     36.04 o 
  -9   9   6        3.23       -2.72     20.41 o 
  -7   9   6       52.36        1.57     19.17 o 
  -5   9   6      493.75      513.13     32.65 o 
  -3   9   6      170.20      126.37     22.23 o 
  -1   9   6       13.73       -6.76     18.56 o 
   1   9   6       13.54      -13.91     17.91 o 
   3   9   6      243.72      240.35     23.62 o 
   5   9   6       11.84       21.27     16.79 o 
  -6  10   6      152.57      195.77     27.68 o 
  -4  10   6      217.23      234.37     33.72 o 
  -2  10   6       15.56       -7.58     22.17 o 
   0  10   6      145.32      128.95     23.77 o 
 -23   1   7      343.37      373.60     30.50 o 
 -21   1   7      362.93      378.66     27.58 o 
 -19   1   7      909.83      807.89     36.44 o 
 -17   1   7      320.28      319.81     10.66 o 
 -15   1   7      219.14      207.65      6.17 o 
 -13   1   7     1775.00     1954.91     18.97 o 
 -11   1   7      187.58      194.69      5.48 o 
  -9   1   7       12.21       10.78      4.00 o 
  -7   1   7      136.79      113.80      5.50 o 
  -5   1   7     1911.71     1867.01     17.72 o 
  -3   1   7     1743.04     1649.82     18.94 o 
  -1   1   7      994.45     1036.53     10.80 o 
   1   1   7      114.27      105.55      4.27 o 
   3   1   7       39.04       55.78      3.70 o 
   5   1   7       31.66       31.27      4.94 o 
   7   1   7     2698.90     2756.22     30.33 o 
   9   1   7      710.55      705.09     11.14 o 
  11   1   7        9.34       14.15      5.21 o 
  13   1   7      809.22      785.10     28.62 o 
  15   1   7      140.11      140.92     18.91 o 
  17   1   7       51.25       71.06     16.79 o 
 -24   2   7      115.36      196.39     29.72 o 
 -22   2   7      373.25      340.77     27.08 o 
 -20   2   7       29.16       15.97     17.20 o 
 -18   2   7        7.89       11.41      7.93 o 
 -16   2   7        8.39        3.48      6.29 o 
 -14   2   7     8849.64     8965.99     73.31 o 
 -12   2   7     5545.34     5513.77     43.56 o 
 -10   2   7     1657.99     1653.24     16.70 o 
  -8   2   7       48.98       19.45      4.14 o 
  -6   2   7     6598.38     6526.60     54.74 o 
  -4   2   7      301.66      365.97      7.30 o 
  -2   2   7       94.55       87.29      4.35 o 
   0   2   7     1342.97     1316.81     12.33 o 
   2   2   7       36.47       22.25      3.39 o 
   4   2   7      226.25      215.04      5.46 o 
   6   2   7       28.08       26.14      4.90 o 
   8   2   7     1044.73     1027.86     15.67 o 
  10   2   7      191.14      208.26      8.98 o 
  12   2   7     4832.16     4873.34     75.06 o 
  14   2   7       14.95       16.81     16.09 o 
  16   2   7      802.96      918.98     43.69 o 
 -23   3   7        5.04       20.24     18.70 o 
 -21   3   7      170.67      172.24     36.75 o 
 -19   3   7        0.14        8.60      9.58 o 
 -17   3   7        0.15       18.84     10.30 o 
 -15   3   7     3175.50     3190.34     38.36 o 
 -13   3   7      752.36      684.87     12.49 o 
 -11   3   7      592.75      562.98     10.06 o 
  -9   3   7      223.16      240.44      6.78 o 
  -7   3   7       50.35       22.71      4.59 o 
  -5   3   7        3.12        0.52      4.34 o 
  -3   3   7      126.15      109.80      5.35 o 
  -1   3   7     4082.12     4363.75     33.68 o 
   1   3   7      358.75      386.12      6.91 o 
   3   3   7      544.95      622.62      8.50 o 
   5   3   7     1387.85     1418.87     15.07 o 
   7   3   7       28.62       42.44      5.45 o 
   9   3   7      582.80      560.78     14.40 o 
  11   3   7        5.82        8.68      9.31 o 
  13   3   7       56.75       47.59     14.22 o 
  15   3   7       10.58        6.47      9.17 o 
 -22   4   7      335.36      373.37     32.50 o 
 -20   4   7     1167.81     1276.53     51.69 o 
 -18   4   7     1821.91     1752.76     48.01 o 
 -16   4   7      138.63      136.31     11.45 o 
 -14   4   7     1405.93     1419.93     26.51 o 
 -12   4   7     1896.01     1852.78     26.50 o 
 -10   4   7      143.02      143.83      6.91 o 
  -8   4   7      104.61      114.29      5.63 o 
  -6   4   7     5615.86     5783.34     48.56 o 
  -4   4   7     6234.18     6244.54     47.23 o 
  -2   4   7      470.85      445.96      8.48 o 
   0   4   7      711.76      746.58     11.36 o 
   2   4   7      426.27      465.56      8.43 o 
   4   4   7     1168.11     1275.84     16.64 o 
   6   4   7      512.59      472.60     11.46 o 
   8   4   7      944.44      836.89     15.99 o 
  10   4   7      238.60      230.14     15.46 o 
  12   4   7      143.52      152.08     15.05 o 
  14   4   7      591.08      661.42     36.75 o 
  16   4   7       43.44       74.52     17.05 o 
 -21   5   7      335.26      359.08     21.53 o 
 -19   5   7      155.11      152.98     17.83 o 
 -17   5   7        4.07        5.88     13.48 o 
 -15   5   7     1197.16     1185.05     26.78 o 
 -13   5   7       13.38       29.34      9.39 o 
 -11   5   7      274.61      288.44     12.20 o 
  -9   5   7      104.49       85.16     10.20 o 
  -7   5   7       88.05      116.68      6.96 o 
  -5   5   7     1374.59     1261.25     16.17 o 
  -3   5   7      636.12      639.77     11.23 o 
  -1   5   7      126.45      144.16      7.15 o 
   1   5   7      293.00      288.95      9.49 o 
   3   5   7      630.27      643.92     13.87 o 
   5   5   7        4.20        7.91      6.78 o 
   7   5   7      428.26      462.82     17.15 o 
   9   5   7      609.26      586.12     19.35 o 
  11   5   7     1314.59     1336.26     54.40 o 
  13   5   7      255.64      286.16     24.79 o 
 -20   6   7       21.81       43.90     16.11 o 
 -18   6   7      705.05      752.93     37.81 o 
 -16   6   7      479.58      449.33     20.90 o 
 -14   6   7       36.94       32.10     13.54 o 
 -12   6   7       25.14       27.37     12.22 o 
 -10   6   7      216.59      241.76     14.78 o 
  -8   6   7      396.68      434.06     18.10 o 
  -6   6   7      338.56      319.52     15.95 o 
  -4   6   7       39.15       45.85      8.54 o 
  -2   6   7        8.76       23.00      7.98 o 
   0   6   7      192.25      214.34     11.37 o 
   2   6   7       17.17       19.92      7.91 o 
   4   6   7       52.47       42.22      8.16 o 
   6   6   7        9.29        3.89     10.46 o 
   8   6   7       68.66       72.04     12.53 o 
  10   6   7      386.80      380.96     20.11 o 
  12   6   7        2.56      -17.28     17.28 o 
 -17   7   7       23.17       13.09     12.30 o 
 -15   7   7       85.20       62.42     18.03 o 
 -13   7   7     1430.35     1320.88     44.37 o 
 -11   7   7     1384.91     1470.07     42.18 o 
  -9   7   7      136.53      140.88     17.07 o 
  -7   7   7        1.81       -8.78     13.44 o 
  -5   7   7      337.95      326.04     18.42 o 
  -3   7   7     2365.31     2382.93     44.63 o 
  -1   7   7       67.05       73.96     13.68 o 
   1   7   7      516.35      542.58     20.86 o 
   3   7   7      109.44      115.16     12.55 o 
   5   7   7      579.62      539.56     19.50 o 
   7   7   7      678.65      625.41     25.45 o 
   9   7   7      212.44      248.67     22.49 o 
  11   7   7       59.28       63.93     15.27 o 
 -16   8   7       69.64       83.44     18.67 o 
 -14   8   7      289.11      264.77     23.65 o 
 -12   8   7       18.19       41.21     21.79 o 
 -10   8   7        0.07       -2.24     19.75 o 
  -8   8   7      346.75      345.67     27.32 o 
  -6   8   7      101.70      113.96     18.51 o 
  -4   8   7     1960.99     1971.27     51.58 o 
  -2   8   7     3699.57     3826.85    143.34 o 
   0   8   7       55.12       55.40     14.07 o 
   2   8   7       45.50       57.79     15.58 o 
   4   8   7      260.96      326.90     20.84 o 
   6   8   7      123.30       85.37     13.07 o 
   8   8   7      260.06      303.80     30.91 o 
 -11   9   7      764.86      818.54     78.20 o 
  -9   9   7       78.73       60.94     23.25 o 
  -7   9   7       16.49        1.61     20.41 o 
  -5   9   7       24.04       36.48     16.97 o 
  -3   9   7      192.99      172.64     24.35 o 
  -1   9   7       72.08       99.19     21.74 o 
   1   9   7      384.02      445.01     54.74 o 
   3   9   7      379.25      350.86     34.04 o 
   5   9   7       11.66       -3.00     15.74 o 
 -24   0   8        5.73      -20.33     23.46 o 
 -22   0   8      657.47      489.52     45.35 o 
 -20   0   8     2944.44     2309.96    103.22 o 
 -18   0   8      209.64      241.15     20.44 o 
 -16   0   8      138.77      166.85      9.70 o 
 -14   0   8       31.75       20.75      6.51 o 
 -12   0   8      105.46       98.94      7.58 o 
 -10   0   8    13822.01    14563.68    176.89 o 
  -8   0   8       56.57       65.97      6.61 o 
  -6   0   8     1009.07      985.66     18.80 o 
  -4   0   8     6900.78     7013.43     81.50 o 
  -2   0   8    15059.35    15633.01    152.99 o 
   0   0   8       15.06       15.05      5.68 o 
   2   0   8     9313.38     9979.23     96.53 o 
   4   0   8     1679.12     1747.93     30.89 o 
   6   0   8     1714.68     1766.29     28.02 o 
   8   0   8     9270.61     9631.41    129.22 o 
  10   0   8     3118.75     3053.36     53.12 o 
  12   0   8        1.86        6.55      8.76 o 
  14   0   8      115.73      111.15     11.47 o 
  16   0   8      312.04      370.66     26.59 o 
 -25   1   8       70.69       26.04     18.70 o 
 -23   1   8       14.49       -0.49     16.01 o 
 -21   1   8       40.81       36.75     16.59 o 
 -19   1   8     2015.56     1583.38     56.40 o 
 -17   1   8      766.07      802.45     14.07 o 
 -15   1   8      615.45      573.09     11.25 o 
 -13   1   8      312.82      316.36      7.87 o 
 -11   1   8     2578.24     2803.86     24.61 o 
  -9   1   8       34.88       37.03      4.53 o 
  -7   1   8     3660.90     4128.23     36.07 o 
  -5   1   8      879.83      858.78     11.49 o 
  -3   1   8      200.26      224.94      6.58 o 
  -1   1   8    14757.72    15357.95    108.68 o 
   1   1   8      646.45      626.36      8.35 o 
   3   1   8     1163.43     1396.64     14.46 o 
   5   1   8        4.53        6.08      4.69 o 
   7   1   8      231.69      268.38      8.37 o 
   9   1   8     1288.48     1226.10     18.08 o 
  11   1   8     5233.56     5318.98     70.60 o 
  13   1   8      387.11      431.53     11.58 o 
  15   1   8       73.39      106.67     15.77 o 
 -24   2   8       98.41      188.10     24.86 o 
 -22   2   8      278.53      294.26     31.28 o 
 -20   2   8      989.73      866.50     58.65 o 
 -18   2   8        7.54       10.87      9.66 o 
 -16   2   8      375.18      331.41     10.81 o 
 -14   2   8       15.95       26.31      5.59 o 
 -12   2   8        0.01        1.32      4.01 o 
 -10   2   8        0.30        8.77      3.87 o 
  -8   2   8       97.83      115.85      5.48 o 
  -6   2   8     3264.75     3605.96     33.75 o 
  -4   2   8      607.52      572.21      9.19 o 
   0   2   8     1606.78     1560.13     14.93 o 
   2   2   8    11324.05    11807.15     81.07 o 
   4   2   8      193.82      183.98      5.58 o 
   6   2   8      735.29      819.80     14.30 o 
   8   2   8      175.64      174.64      8.17 o 
  10   2   8       82.97       99.67      6.87 o 
  12   2   8     2665.28     2771.49     50.66 o 
  14   2   8       65.32       55.77      8.27 o 
  16   2   8       95.73      100.09     25.02 o 
 -23   3   8     1024.31     1341.01     57.47 o 
 -21   3   8      395.61      391.60     38.32 o 
 -19   3   8       57.35       72.12     13.80 o 
 -17   3   8     1198.32     1172.15     23.39 o 
 -15   3   8    21999.42    21743.76    209.79 o 
 -13   3   8      174.11      182.15      7.68 o 
 -11   3   8      594.25      664.04     12.37 o 
  -9   3   8     2745.08     2720.02     27.39 o 
  -7   3   8     5032.15     5632.83     49.98 o 
  -5   3   8      133.62      127.34      6.66 o 
  -3   3   8     1723.81     1588.98     17.31 o 
  -1   3   8       72.76       54.51      4.49 o 
   1   3   8     3527.15     3439.83     27.10 o 
   3   3   8     4119.83     4627.25     39.76 o 
   5   3   8     3548.74     3533.36     31.37 o 
   7   3   8      636.72      620.39     15.29 o 
   9   3   8        2.07        1.91      6.39 o 
  11   3   8     6287.56     6414.42     94.07 o 
  13   3   8      110.28      113.65     11.72 o 
  15   3   8      216.52      246.76     22.68 o 
 -22   4   8       16.77       -6.26     17.69 o 
 -20   4   8      610.13      660.58     27.90 o 
 -18   4   8        0.82       22.35     15.38 o 
 -16   4   8     5249.21     5137.20     99.78 o 
 -14   4   8     1052.23     1056.33     22.91 o 
 -12   4   8     1180.15     1224.29     20.07 o 
 -10   4   8       17.24        6.77      5.02 o 
  -8   4   8       29.93       31.30      4.90 o 
  -6   4   8     3927.94     4519.33     39.03 o 
  -4   4   8      826.40      801.03     11.62 o 
  -2   4   8     1487.02     1506.80     19.15 o 
   0   4   8      124.50      105.70      5.80 o 
   2   4   8       39.60       67.25      5.25 o 
   4   4   8       12.16       10.00      5.65 o 
   6   4   8        1.12        9.70      6.11 o 
   8   4   8        5.76       10.27      8.77 o 
  10   4   8      461.03      487.65     18.43 o 
  12   4   8     4850.34     5166.64    114.90 o 
  14   4   8       90.46       76.34     17.63 o 
 -21   5   8      172.24      209.90     19.65 o 
 -19   5   8      809.40      869.33     35.62 o 
 -17   5   8      756.84      777.71     25.08 o 
 -15   5   8     1992.46     1965.00     41.60 o 
 -13   5   8      790.30      811.33     21.41 o 
 -11   5   8       61.43       45.35      9.05 o 
  -9   5   8      246.21      290.16     11.76 o 
  -7   5   8      580.63      575.38     12.97 o 
  -5   5   8      271.74      285.41      8.86 o 
  -3   5   8      768.23      785.02     13.51 o 
  -1   5   8     3727.96     3803.59     41.29 o 
   1   5   8       69.25       66.67      7.31 o 
   3   5   8     3816.16     3946.42     48.80 o 
   5   5   8      115.15      113.64     11.16 o 
   7   5   8      301.86      225.09     13.38 o 
   9   5   8      682.46      673.62     27.13 o 
  11   5   8      506.65      509.18     50.05 o 
  13   5   8        4.43       -9.38     16.48 o 
 -20   6   8       12.93       -1.40     16.25 o 
 -18   6   8       75.22       75.36     18.26 o 
 -16   6   8     1889.72     1903.38     46.36 o 
 -14   6   8      411.87      381.37     21.67 o 
 -12   6   8       50.58       59.85     12.27 o 
 -10   6   8     1716.58     1464.47     45.89 o 
  -8   6   8      255.49      244.09     16.97 o 
  -6   6   8      291.90      224.89     14.76 o 
  -4   6   8      109.93       84.69     10.54 o 
  -2   6   8    14989.05    14858.90    143.34 o 
   0   6   8     2418.33     2372.55     35.59 o 
   2   6   8     1551.30     1459.26     29.60 o 
   4   6   8      659.95      660.98     18.43 o 
   6   6   8      926.13      818.49     26.96 o 
   8   6   8      793.03      829.58     36.84 o 
  10   6   8      310.09      336.46     28.80 o 
  12   6   8        0.03       -7.58     18.22 o 
 -17   7   8       91.17       88.35     16.99 o 
 -15   7   8      585.74      619.24     30.55 o 
 -13   7   8      310.95      313.13     23.62 o 
 -11   7   8     1746.92     1439.00     41.80 o 
  -9   7   8        3.42      -13.41     15.14 o 
  -7   7   8      409.93      383.02     23.08 o 
  -5   7   8      100.31      105.67     14.17 o 
  -3   7   8      319.43      377.09     18.57 o 
  -1   7   8     6043.41     5822.18     93.55 o 
   1   7   8       22.61       23.08     10.74 o 
   3   7   8      187.12      158.04     13.65 o 
   5   7   8        0.68       -3.15      8.88 o 
   7   7   8     2827.13     2595.35     55.75 o 
   9   7   8        3.12       44.39     16.25 o 
 -16   8   8       72.00       53.05     18.64 o 
 -14   8   8      160.23      141.44     28.93 o 
 -12   8   8      114.50      140.82     25.83 o 
 -10   8   8      679.69      549.53     32.80 o 
  -8   8   8      347.10      324.64     41.81 o 
  -6   8   8       27.02       16.89     16.48 o 
  -4   8   8       13.96       37.19     19.55 o 
  -2   8   8     5649.14     5612.76    103.55 o 
   0   8   8      603.23      583.68     43.82 o 
   2   8   8      158.64      197.83     18.74 o 
   4   8   8      262.66      269.70     19.24 o 
   6   8   8       27.73      -14.97     19.33 o 
   8   8   8        0.72       -9.17     20.44 o 
 -11   9   8       86.86       54.77     22.31 o 
  -9   9   8        7.79      -19.34     19.34 o 
  -7   9   8       41.73       -0.92     19.32 o 
  -5   9   8      362.19      330.34     28.87 o 
  -3   9   8       35.31       -3.83     20.07 o 
  -1   9   8       26.79       28.66     39.32 o 
   1   9   8        0.00       25.60     23.46 o 
   3   9   8       25.59        1.77     16.74 o 
 -25   1   9       46.21        1.90     18.22 o 
 -23   1   9        0.30       16.70     17.11 o 
 -21   1   9      289.42      212.68     23.76 o 
 -19   1   9       76.41       54.44     11.34 o 
 -17   1   9       53.01       41.73     12.66 o 
 -15   1   9      980.73     1008.24     17.66 o 
 -13   1   9     1282.59     1391.33     17.68 o 
 -11   1   9     1284.85     1295.77     15.40 o 
  -9   1   9      420.11      464.68      9.53 o 
  -7   1   9      705.92      754.93     11.92 o 
  -5   1   9     1297.67     1278.89     15.46 o 
  -3   1   9     1926.44     2012.30     24.88 o 
  -1   1   9      344.43      391.74      7.67 o 
   1   1   9     2014.44     2079.18     18.82 o 
   3   1   9        9.72       15.96      4.46 o 
   5   1   9      759.13      723.33     13.61 o 
   7   1   9      518.48      518.09     12.77 o 
   9   1   9        8.31        2.48      6.02 o 
  11   1   9      447.46      470.56     14.27 o 
  13   1   9      885.91      950.66     29.65 o 
  15   1   9      304.11      288.94     13.59 o 
 -24   2   9      125.59      124.99     23.14 o 
 -22   2   9      188.81      199.52     32.84 o 
 -20   2   9       96.28       78.16     12.69 o 
 -18   2   9       21.33       26.31      8.02 o 
 -16   2   9     4165.42     4219.64     49.83 o 
 -14   2   9       35.63       31.95      5.69 o 
 -12   2   9      493.18      502.21      9.59 o 
 -10   2   9     1475.35     1438.77     17.20 o 
  -8   2   9      131.71      193.73      6.90 o 
  -6   2   9     8441.57     8476.43     67.97 o 
  -4   2   9     1911.54     2046.25     21.64 o 
  -2   2   9     4576.93     4372.12     33.83 o 
   0   2   9      325.94      331.92      6.85 o 
   2   2   9      199.48      187.13      5.16 o 
   4   2   9      184.11      176.09      5.99 o 
   6   2   9      312.01      298.01      9.86 o 
   8   2   9      205.41      187.33      9.04 o 
  10   2   9       36.62       38.50      6.66 o 
  12   2   9      527.09      500.86     23.03 o 
  14   2   9       72.43       62.09      9.58 o 
 -23   3   9        1.51        3.27     18.02 o 
 -21   3   9      442.15      406.39     20.41 o 
 -19   3   9      560.83      580.83     26.24 o 
 -17   3   9     1808.43     1799.14     33.36 o 
 -15   3   9       42.35       63.57      8.69 o 
 -13   3   9      285.88      260.77      9.58 o 
 -11   3   9     1713.22     1778.59     21.11 o 
  -9   3   9        5.18        7.09      4.59 o 
  -7   3   9     1486.79     1469.93     18.33 o 
  -5   3   9      989.56      887.93     13.03 o 
  -3   3   9     3691.58     3773.24     36.78 o 
  -1   3   9      933.25      847.60     12.93 o 
   1   3   9      116.35      103.09      6.66 o 
   3   3   9     1027.96     1101.47     16.45 o 
   5   3   9       16.15       37.31      5.47 o 
   7   3   9        0.17       -4.15      6.50 o 
   9   3   9      494.67      480.96     15.32 o 
  11   3   9     2270.10     2280.76     60.50 o 
  13   3   9      227.39      265.32     21.38 o 
  15   3   9       71.11       65.33     15.33 o 
 -22   4   9       50.66       57.38     13.38 o 
 -20   4   9      489.46      457.01     25.04 o 
 -18   4   9      676.72      688.68     22.85 o 
 -16   4   9      433.23      465.47     18.74 o 
 -14   4   9     6621.88     6340.70     76.01 o 
 -12   4   9     1766.46     1683.44     27.41 o 
 -10   4   9        0.95        3.96      5.42 o 
  -8   4   9        0.06        3.41      4.81 o 
  -6   4   9     1121.08     1164.88     16.65 o 
  -4   4   9      201.72      199.14      7.24 o 
  -2   4   9      158.05      156.68      6.87 o 
   0   4   9      829.48      824.93     13.02 o 
   2   4   9      272.14      262.38      7.88 o 
   4   4   9      613.16      665.42     15.53 o 
   6   4   9       42.27       45.44      8.20 o 
   8   4   9      276.31      222.67     17.61 o 
  10   4   9      276.50      256.83     17.68 o 
  12   4   9     1845.54     1896.92     62.31 o 
  14   4   9      529.56      543.77     31.56 o 
 -21   5   9       45.81       51.21     16.25 o 
 -19   5   9      302.99      319.90     23.94 o 
 -17   5   9       77.05       63.64     13.44 o 
 -15   5   9        0.58       -3.79     11.69 o 
 -13   5   9     1029.95     1011.27     30.41 o 
 -11   5   9      765.13      699.32     18.74 o 
  -9   5   9      178.06      216.83     11.74 o 
  -7   5   9      251.75      258.40     10.54 o 
  -5   5   9      182.50      209.19      8.83 o 
  -3   5   9      296.35      309.16     10.26 o 
  -1   5   9     3327.60     3250.71     38.77 o 
   1   5   9      503.63      504.96     13.73 o 
   3   5   9       64.01       62.65      8.38 o 
   5   5   9      120.96       92.69     10.72 o 
   7   5   9     2435.25     2333.68     47.99 o 
   9   5   9        6.51        1.16     14.67 o 
  11   5   9       51.16       41.12     18.41 o 
  13   5   9       10.34       10.17     17.59 o 
 -20   6   9       57.20       39.59     20.92 o 
 -18   6   9       21.83       15.64     13.66 o 
 -16   6   9      205.03      160.50     18.41 o 
 -14   6   9       11.32       41.91     15.83 o 
 -12   6   9      250.99      188.20     17.18 o 
 -10   6   9       43.39       51.83     20.54 o 
  -8   6   9       49.35       45.27     12.25 o 
  -6   6   9      494.40      480.27     21.20 o 
  -4   6   9      431.81      408.01     16.61 o 
  -2   6   9     4859.00     4836.15     63.47 o 
   0   6   9        7.38        1.45      7.80 o 
   2   6   9      408.27      458.19     16.58 o 
   4   6   9       62.83       69.02      9.78 o 
   6   6   9       21.77       30.76     11.97 o 
   8   6   9      121.22      138.73     18.28 o 
  10   6   9      535.73      570.87     45.35 o 
 -17   7   9      186.35      205.63     21.06 o 
 -15   7   9      959.69      937.17     38.37 o 
 -13   7   9      105.96       73.92     17.88 o 
 -11   7   9      450.79      431.13     28.93 o 
  -9   7   9       21.83       10.94     14.20 o 
  -7   7   9       12.16       18.90     17.80 o 
  -5   7   9       80.92       78.97     18.69 o 
  -3   7   9       53.05       97.89     15.06 o 
  -1   7   9      868.17      895.59     29.28 o 
   1   7   9      624.91      592.10     25.46 o 
   3   7   9      309.41      272.44     17.02 o 
   5   7   9        1.18       -6.14     12.30 o 
   7   7   9      977.00      861.60     33.11 o 
   9   7   9      637.81      725.32     34.37 o 
 -16   8   9      504.34      496.72     35.32 o 
 -14   8   9      232.96      254.99     29.80 o 
 -12   8   9      284.13      306.34     40.50 o 
 -10   8   9      379.49      301.81     26.51 o 
  -8   8   9        1.24       30.55     19.98 o 
  -6   8   9       38.34       12.98     19.64 o 
  -4   8   9       16.72       37.84     19.20 o 
  -2   8   9     1155.00     1221.33     39.44 o 
   0   8   9       13.78       -0.64     14.12 o 
   2   8   9      305.90      322.34     21.77 o 
   4   8   9       23.65       28.49     14.29 o 
   6   8   9      155.78      187.33     27.58 o 
 -11   9   9        5.57       -7.66     34.24 o 
  -9   9   9      240.66      209.25     26.71 o 
  -7   9   9       88.40      110.11     28.53 o 
  -5   9   9      164.62      216.26     26.09 o 
  -3   9   9       67.77       96.57     23.09 o 
  -1   9   9       23.21       20.71     25.52 o 
   1   9   9        0.00        7.13     18.16 o 
 -24   0  10       37.11       42.23     26.59 o 
 -22   0  10     1382.48     1229.27     73.51 o 
 -20   0  10      201.68      187.38     16.09 o 
 -18   0  10      315.89      297.03     18.64 o 
 -16   0  10     4902.03     4744.59     81.89 o 
 -14   0  10     6229.04     6399.92     85.67 o 
 -12   0  10    24234.24    24942.18    254.15 o 
 -10   0  10     7572.11     7347.52     88.66 o 
  -8   0  10     9959.73    10278.45    127.08 o 
  -6   0  10    18784.95    19136.29    209.03 o 
  -4   0  10    18192.55    18381.93    234.82 o 
  -2   0  10     2778.37     2848.75     34.40 o 
   0   0  10       31.75       47.58      6.79 o 
   2   0  10      471.19      432.55      9.95 o 
   4   0  10      794.45      854.00     18.20 o 
   6   0  10      311.22      309.59     12.91 o 
   8   0  10     1518.88     1559.05     34.58 o 
  10   0  10      814.75      862.73     24.61 o 
  12   0  10       40.91       39.25     15.64 o 
  14   0  10       85.17       81.33     20.33 o 
 -25   1  10       92.80      141.12     24.86 o 
 -23   1  10      492.42      527.09     35.39 o 
 -21   1  10       74.40       41.44     17.69 o 
 -19   1  10      261.92      228.09     12.43 o 
 -17   1  10     2109.65     2058.89     33.70 o 
 -15   1  10     8181.02     8073.18     77.65 o 
 -13   1  10     1359.31     1288.30     19.13 o 
 -11   1  10      145.42      139.83      6.45 o 
  -9   1  10       22.85       11.03      4.72 o 
  -7   1  10     3233.42     3408.83     34.26 o 
  -5   1  10      249.43      211.51      7.12 o 
  -3   1  10    16535.77    16699.27    127.90 o 
  -1   1  10    14177.11    14610.90    106.67 o 
   1   1  10     3011.29     3209.26     29.94 o 
   3   1  10     2151.87     2403.51     24.97 o 
   5   1  10     1083.87     1125.25     17.15 o 
   7   1  10      592.50      606.67     13.39 o 
   9   1  10      368.71      376.17     11.96 o 
  11   1  10      785.53      768.94     18.89 o 
  13   1  10      784.92      793.79     46.65 o 
  15   1  10      238.85      225.03     17.28 o 
 -24   2  10      162.46      211.98     35.19 o 
 -22   2  10       24.49        0.31     18.77 o 
 -20   2  10      750.08      764.68     29.39 o 
 -18   2  10      759.83      746.45     21.62 o 
 -16   2  10        5.32        6.81      7.16 o 
 -14   2  10      394.25      443.66     11.42 o 
 -12   2  10     1023.81      930.72     14.37 o 
 -10   2  10        3.04       -3.58      4.41 o 
  -8   2  10     2099.67     2117.39     23.14 o 
  -6   2  10      872.11      887.13     13.32 o 
  -4   2  10     1006.65     1046.35     13.52 o 
  -2   2  10      231.47      216.04      6.36 o 
   0   2  10      356.61      358.80      7.55 o 
   2   2  10       66.74       91.26      5.89 o 
   4   2  10        2.00        0.50      4.94 o 
   6   2  10      723.69      712.40     18.79 o 
   8   2  10      565.06      538.61     21.58 o 
  10   2  10      691.12      708.55     17.77 o 
  12   2  10       16.29       32.95     12.27 o 
  14   2  10       43.69       30.80     25.81 o 
 -23   3  10      512.61      629.32     52.39 o 
 -21   3  10       59.58       52.87     14.49 o 
 -19   3  10     2280.18     2353.28     48.08 o 
 -17   3  10     2586.98     2601.42     53.59 o 
 -15   3  10      499.01      466.77     15.79 o 
 -13   3  10      141.52      159.89      8.89 o 
 -11   3  10      188.69      178.13      7.93 o 
  -9   3  10       26.11       20.49      5.38 o 
  -7   3  10     2940.56     3136.68     32.37 o 
  -5   3  10     2584.41     2649.53     27.48 o 
  -3   3  10     1002.66     1079.77     14.28 o 
  -1   3  10     2996.33     2970.89     27.70 o 
   1   3  10      845.25      886.22     12.58 o 
   3   3  10       70.98       74.77      7.10 o 
   5   3  10       75.27       66.80      6.35 o 
   7   3  10       64.21       90.50     10.47 o 
   9   3  10        7.56       -7.96      8.17 o 
  11   3  10        3.40        0.75      9.66 o 
  13   3  10      518.93      583.11     66.47 o 
 -22   4  10        3.73        4.37     14.41 o 
 -20   4  10       25.03       11.26     16.29 o 
 -18   4  10        0.00        1.74     11.26 o 
 -16   4  10     9428.16     9294.94    134.41 o 
 -14   4  10     3155.55     3192.04     48.71 o 
 -12   4  10     2180.26     2076.65     36.14 o 
 -10   4  10       91.19       56.27      7.26 o 
  -8   4  10     2695.01     2886.59     30.65 o 
  -6   4  10     1581.57     1502.57     20.34 o 
  -4   4  10     2632.82     2673.82     28.61 o 
  -2   4  10     1365.05     1374.25     19.02 o 
   0   4  10      161.19      165.09      8.07 o 
   2   4  10      102.40       97.71      7.13 o 
   4   4  10       13.67       14.08      8.03 o 
   6   4  10      318.17      306.13     14.83 o 
   8   4  10       39.01       15.40     13.77 o 
  10   4  10      594.45      648.31     30.33 o 
  12   4  10      123.32      145.02     23.46 o 
 -21   5  10      874.25      903.42     62.43 o 
 -19   5  10        0.54       12.53     11.97 o 
 -17   5  10      397.47      361.12     20.17 o 
 -15   5  10      935.30      905.70     30.94 o 
 -13   5  10       37.38       37.10     10.57 o 
 -11   5  10      237.71      204.27     14.07 o 
  -9   5  10      773.22      791.50     25.13 o 
  -7   5  10      108.18       88.29     14.37 o 
  -5   5  10      740.90      752.89     18.20 o 
  -3   5  10       49.66       59.61      7.87 o 
  -1   5  10     1660.53     1581.50     26.89 o 
   1   5  10     2237.48     2347.14     36.70 o 
   3   5  10      184.94      212.02     11.46 o 
   5   5  10       34.56       47.55     11.10 o 
   7   5  10     1315.23     1160.45     36.75 o 
   9   5  10     2056.07     1970.50    121.99 o 
  11   5  10       22.06       39.10     19.54 o 
 -20   6  10      650.37      679.85     41.19 o 
 -18   6  10      142.06      132.76     18.41 o 
 -16   6  10      481.98      436.90     26.19 o 
 -14   6  10        3.96       -7.07     14.92 o 
 -12   6  10      117.43      101.67     15.70 o 
 -10   6  10      317.97      359.06     19.93 o 
  -8   6  10      151.64      165.63     17.09 o 
  -6   6  10       27.53       23.99     12.05 o 
  -4   6  10      868.26      812.78     24.20 o 
  -2   6  10     1751.00     1771.24     45.75 o 
   0   6  10        0.10        3.39      9.47 o 
   2   6  10      403.70      402.85     17.03 o 
   4   6  10      736.54      749.86     26.50 o 
   6   6  10      156.42      160.24     14.87 o 
   8   6  10     1583.24     1686.99     46.76 o 
  10   6  10       10.08       -0.70     19.54 o 
 -17   7  10     1388.87     1514.37     49.46 o 
 -15   7  10        0.17       -0.13     17.36 o 
 -13   7  10       40.85       36.16     18.75 o 
 -11   7  10      746.74      755.27     41.31 o 
  -9   7  10       13.43       10.07     14.42 o 
  -7   7  10       17.27       21.49     15.29 o 
  -5   7  10       52.93       30.25     13.84 o 
  -3   7  10     3727.15     3996.30     72.05 o 
  -1   7  10     1041.00     1244.80     34.78 o 
   1   7  10       79.93       91.76     15.07 o 
   3   7  10        0.95       -1.60     10.82 o 
   5   7  10      161.34      213.33     19.88 o 
   7   7  10        7.04        3.82     19.33 o 
 -16   8  10      874.07      859.88     45.82 o 
 -14   8  10       50.59       23.57     22.49 o 
 -12   8  10      779.32      739.36     43.96 o 
 -10   8  10      130.67      143.06     24.52 o 
  -8   8  10      246.42      237.07     22.80 o 
  -6   8  10        2.48        9.87     19.82 o 
  -4   8  10        6.84      -11.21     18.84 o 
  -2   8  10      109.83       94.96     18.06 o 
   0   8  10       27.60       25.00     15.55 o 
   2   8  10      103.97      107.80     16.86 o 
   4   8  10       81.34       94.18     22.20 o 
 -11   9  10      218.44      199.25     35.17 o 
  -9   9  10        2.63      -18.67     18.67 o 
  -7   9  10      164.90      206.83     27.96 o 
  -5   9  10      124.71      178.58     24.85 o 
  -3   9  10      250.75      275.36     28.23 o 
  -1   9  10        6.95       16.68     23.14 o 
   1   9  10      159.23      174.23     27.80 o 
 -25   1  11      776.37      905.66     49.20 o 
 -23   1  11       19.30       32.75     18.22 o 
 -21   1  11      186.48      182.69     17.07 o 
 -19   1  11      213.76      217.11     15.14 o 
 -17   1  11        3.14        8.38      8.24 o 
 -15   1  11      770.80      774.61     16.41 o 
 -13   1  11      344.35      336.25     10.37 o 
 -11   1  11      510.08      537.80     11.57 o 
  -9   1  11       59.34       65.32      5.87 o 
  -7   1  11     1532.53     1475.74     19.43 o 
  -5   1  11     1090.85     1089.77     15.47 o 
  -3   1  11     2032.52     1971.38     20.59 o 
  -1   1  11      957.01      946.37     15.16 o 
   1   1  11      126.45      126.73      5.43 o 
   3   1  11      495.75      469.74     10.95 o 
   5   1  11      395.73      391.26     11.57 o 
   7   1  11      205.90      204.18     10.56 o 
   9   1  11      680.13      683.95     18.42 o 
  11   1  11     1438.74     1481.43     44.15 o 
  13   1  11        6.22        3.13     11.90 o 
 -24   2  11       18.27       43.21     20.92 o 
 -22   2  11        8.32       20.62     13.07 o 
 -20   2  11      496.64      461.58     18.84 o 
 -18   2  11      227.20      231.68     15.91 o 
 -16   2  11     1607.69     1566.60     27.78 o 
 -14   2  11        3.44        1.20      6.82 o 
 -12   2  11       73.73       47.56      6.05 o 
 -10   2  11       10.35        9.84      4.56 o 
  -8   2  11       49.72       51.22      5.39 o 
  -6   2  11     1481.47     1472.78     18.46 o 
  -4   2  11       84.52      109.78      5.94 o 
  -2   2  11     7208.18     7045.97     55.02 o 
   0   2  11      531.76      485.07      8.96 o 
   2   2  11     2952.58     3039.84     31.32 o 
   4   2  11      687.37      701.36     18.39 o 
   6   2  11     2145.70     1965.88     35.59 o 
   8   2  11      555.08      597.12     20.58 o 
  10   2  11     4347.56     4280.06     76.46 o 
  12   2  11       49.02       52.31     13.94 o 
 -23   3  11      353.23      316.44     27.15 o 
 -21   3  11       43.46       44.93     15.21 o 
 -19   3  11        0.71       18.23     13.09 o 
 -17   3  11      118.36      137.81     13.41 o 
 -15   3  11        1.15        7.41      8.45 o 
 -13   3  11        0.18       13.06      7.03 o 
 -11   3  11      390.46      454.31     13.80 o 
  -9   3  11     1271.08     1192.74     17.19 o 
  -7   3  11      122.70      141.43      7.14 o 
  -5   3  11        3.91        8.40      4.64 o 
  -3   3  11      300.26      269.90      8.02 o 
  -1   3  11     2260.88     2223.36     25.44 o 
   1   3  11      509.13      500.87     10.58 o 
   3   3  11       77.54       66.33      7.87 o 
   5   3  11      231.77      222.14     11.04 o 
   7   3  11       26.11       21.97     13.09 o 
   9   3  11      243.25      241.28     21.11 o 
  11   3  11     2937.44     2825.67     80.60 o 
  13   3  11       76.98       44.35     21.90 o 
 -22   4  11      209.21      255.64     22.31 o 
 -20   4  11      925.56      948.75     28.88 o 
 -18   4  11     2135.52     2149.40     51.92 o 
 -16   4  11     1802.77     1776.26     44.24 o 
 -14   4  11     2178.03     2115.66     48.26 o 
 -12   4  11      692.89      673.64     20.36 o 
 -10   4  11      860.28      836.80     20.24 o 
  -8   4  11      257.31      228.22      9.76 o 
  -6   4  11       82.32       60.31      6.48 o 
  -4   4  11       73.15       93.00      7.14 o 
  -2   4  11     2667.65     2473.72     29.29 o 
   0   4  11      310.51      327.86     10.45 o 
   2   4  11     1331.74     1384.70     23.46 o 
   4   4  11      132.07      120.43     10.38 o 
   6   4  11     1833.64     1668.37     34.48 o 
   8   4  11       28.27       15.53     12.69 o 
  10   4  11       33.78       33.55     18.02 o 
  12   4  11      145.21      171.42     31.28 o 
 -21   5  11       24.14       25.40     17.57 o 
 -19   5  11      208.96      235.78     18.23 o 
 -17   5  11       14.79       -3.68     14.26 o 
 -15   5  11      208.39      186.32     19.70 o 
 -13   5  11      130.56      119.71     15.22 o 
 -11   5  11      171.07      204.80     15.31 o 
  -9   5  11       93.62       86.85     16.82 o 
  -7   5  11      199.39      168.09     14.48 o 
  -5   5  11      798.52      801.18     25.88 o 
  -3   5  11       28.63       32.09      8.94 o 
  -1   5  11      346.28      308.38     12.84 o 
   1   5  11     1202.74     1201.46     26.17 o 
   3   5  11        1.70       19.22     10.70 o 
   5   5  11      162.50      186.68     14.68 o 
   7   5  11        3.02       10.75      9.61 o 
   9   5  11       26.56       32.84     18.02 o 
  11   5  11        9.66        8.86     19.54 o 
 -20   6  11      224.53      246.79     20.17 o 
 -18   6  11       16.88       20.00     15.30 o 
 -16   6  11       17.19       34.46     16.25 o 
 -14   6  11      178.24      171.39     18.32 o 
 -12   6  11      141.61      129.81     16.86 o 
 -10   6  11      946.07      923.08     32.39 o 
  -8   6  11       36.02       15.34     15.14 o 
  -6   6  11        4.30       10.34     12.39 o 
  -4   6  11      774.02      729.01     25.97 o 
  -2   6  11      246.41      189.67     13.80 o 
   0   6  11      139.31      118.43     12.76 o 
   2   6  11      114.22      133.30     12.48 o 
   4   6  11        2.02       15.49     11.54 o 
   6   6  11      184.03      180.91     18.74 o 
   8   6  11      106.36       85.96     13.28 o 
 -17   7  11      193.94      205.56     26.94 o 
 -15   7  11       78.24       96.82     23.14 o 
 -13   7  11      206.09      180.24     26.94 o 
 -11   7  11      223.40      217.91     24.16 o 
  -9   7  11      670.84      635.20     41.76 o 
  -7   7  11        4.67       -1.87     15.48 o 
  -5   7  11      234.58      233.51     20.48 o 
  -3   7  11      962.40     1027.35     31.96 o 
  -1   7  11      153.32      130.91     19.64 o 
   1   7  11        8.26       -0.72     12.85 o 
   3   7  11       86.60       91.68     13.04 o 
   5   7  11      319.91      348.03     23.35 o 
   7   7  11       12.49        5.28     16.43 o 
 -14   8  11     1121.08      993.81     52.31 o 
 -12   8  11     1022.73      944.45     43.56 o 
 -10   8  11      508.38      487.61     44.15 o 
  -8   8  11       95.70      109.81     19.40 o 
  -6   8  11      135.69      161.65     24.07 o 
  -4   8  11      302.60      286.05     23.33 o 
  -2   8  11      775.89      748.84     37.39 o 
   0   8  11      323.35      335.42     38.83 o 
   2   8  11       71.92      108.18     33.24 o 
   4   8  11       62.52       77.34     26.59 o 
  -9   9  11       47.83       55.77     23.13 o 
  -7   9  11      133.61      173.33     26.06 o 
  -5   9  11      320.18      357.94     50.08 o 
  -3   9  11     1525.48     1588.20     57.01 o 
  -1   9  11      183.81      158.05     28.05 o 
 -24   0  12       15.37       -1.56     28.15 o 
 -22   0  12        5.92      -11.76     25.81 o 
 -20   0  12     3620.35     3308.58     89.39 o 
 -18   0  12      359.54      347.23     26.67 o 
 -16   0  12     6654.22     6694.29    173.02 o 
 -14   0  12       10.10        7.55      9.38 o 
 -12   0  12     1216.01     1379.01     32.29 o 
 -10   0  12      864.87      927.47     21.24 o 
  -8   0  12      360.02      546.12     15.86 o 
  -6   0  12     1822.12     1847.09     31.20 o 
  -4   0  12     2506.35     2534.60     35.89 o 
  -2   0  12    16848.47    17758.70    195.92 o 
   0   0  12      315.79      318.23     11.41 o 
   2   0  12      448.50      422.95     11.89 o 
   4   0  12      239.16      244.42     45.35 o 
   6   0  12     2499.54     2484.54     59.69 o 
   8   0  12      210.41      196.72     17.77 o 
  10   0  12        5.16      -15.44     15.87 o 
  12   0  12        1.07       -7.82     34.41 o 
 -25   1  12     1089.54     1351.98     61.93 o 
 -23   1  12        1.14        5.61     11.02 o 
 -21   1  12       86.69      132.52     21.78 o 
 -19   1  12        4.14       10.37     11.43 o 
 -17   1  12     2584.05     2583.88     44.97 o 
 -15   1  12       16.48       11.25      7.39 o 
 -13   1  12       71.39       68.27      7.00 o 
 -11   1  12     1405.82     1430.65     20.19 o 
  -9   1  12      576.45      599.22     11.93 o 
  -7   1  12     2380.74     2694.12     29.93 o 
  -5   1  12       28.87       36.28      5.17 o 
  -3   1  12     7639.50     8069.51     63.64 o 
  -1   1  12      514.23      503.33     10.58 o 
   1   1  12     1929.32     2142.85     21.54 o 
   3   1  12        7.96        8.32      6.69 o 
   5   1  12      613.73      624.97     19.03 o 
   7   1  12      467.49      474.96     18.63 o 
   9   1  12      134.17       90.00     13.11 o 
  11   1  12        2.19       14.41     14.09 o 
  13   1  12        0.29       -4.30     13.13 o 
 -24   2  12      101.10      160.24     27.08 o 
 -22   2  12        0.02        5.11      9.20 o 
 -20   2  12      319.96      312.28     18.05 o 
 -18   2  12     1589.64     1516.37     39.20 o 
 -16   2  12     7904.09     7888.89    106.15 o 
 -14   2  12     3689.43     3544.41     47.96 o 
 -12   2  12      211.67      222.79      9.51 o 
 -10   2  12       21.26       19.30      5.39 o 
  -8   2  12     1514.62     1672.04     20.78 o 
  -6   2  12        1.45       -1.12      4.60 o 
  -4   2  12        0.10       -4.47      4.47 o 
  -2   2  12       51.16       61.84      5.82 o 
   0   2  12      127.88      144.51      7.32 o 
   2   2  12     1673.74     1824.47     27.30 o 
   4   2  12       46.87       66.88     10.67 o 
   6   2  12      252.41      223.58     15.86 o 
   8   2  12       83.95       63.39     12.16 o 
  10   2  12     1460.54     1399.42     53.53 o 
  12   2  12      434.43      451.08     27.38 o 
 -23   3  12      282.96      318.62     28.65 o 
 -21   3  12      231.78      259.50     22.54 o 
 -19   3  12      415.72      420.29     21.18 o 
 -17   3  12     1489.02     1420.19     38.40 o 
 -15   3  12     5430.55     5416.78     78.80 o 
 -13   3  12     4493.31     4358.53     57.56 o 
 -11   3  12       90.84      101.50      8.39 o 
  -9   3  12     1639.74     1663.55     21.36 o 
  -7   3  12     5441.59     5747.59     55.15 o 
  -5   3  12        3.95        4.13      5.26 o 
  -3   3  12       33.91       43.19      6.19 o 
  -1   3  12      134.58      144.05      8.42 o 
   1   3  12      178.37      188.09      8.73 o 
   3   3  12       56.48       59.57      9.50 o 
   5   3  12      274.96      194.94     23.64 o 
   7   3  12      212.91      208.83     16.49 o 
   9   3  12       12.21       17.74     13.89 o 
  11   3  12     3071.18     3043.23     93.84 o 
 -22   4  12       16.63       18.80     16.44 o 
 -20   4  12       58.33       49.87     13.89 o 
 -18   4  12     1874.60     1957.27     48.07 o 
 -16   4  12     8970.54     8870.49    146.43 o 
 -14   4  12      701.09      692.84     24.29 o 
 -12   4  12     2316.39     2162.06     52.15 o 
 -10   4  12      154.84      175.36     13.82 o 
  -8   4  12     1144.50     1155.17     29.72 o 
  -6   4  12      572.18      620.59     19.46 o 
  -4   4  12     6180.35     6114.86     61.01 o 
  -2   4  12      744.26      689.65     15.58 o 
   0   4  12      297.10      292.94     11.94 o 
   2   4  12     2641.00     2662.40     40.80 o 
   4   4  12      543.08      527.78     20.22 o 
   6   4  12       26.86       12.42     12.59 o 
   8   4  12       57.72       40.52     17.63 o 
  10   4  12     2719.46     2828.20     86.84 o 
 -21   5  12       36.02       12.58     15.10 o 
 -19   5  12        7.23        2.63     14.49 o 
 -17   5  12      513.52      581.77     29.86 o 
 -15   5  12       14.08        1.77     13.60 o 
 -13   5  12       12.99       14.50     13.05 o 
 -11   5  12      444.11      433.65     20.62 o 
  -9   5  12      138.54      171.23     23.25 o 
  -7   5  12      315.03      375.95     21.80 o 
  -5   5  12      419.80      450.31     18.58 o 
  -3   5  12     2244.40     2232.17     41.82 o 
  -1   5  12        1.21       -8.08      8.08 o 
   1   5  12       28.98       32.65      9.51 o 
   3   5  12      343.35      343.23     18.46 o 
   5   5  12        2.24       23.67     11.55 o 
   7   5  12        1.28      -10.17     19.55 o 
   9   5  12        0.22       -7.04     35.19 o 
 -20   6  12     1765.06     1929.22     58.45 o 
 -18   6  12        0.44       14.39     17.49 o 
 -16   6  12        0.01       -9.70     15.58 o 
 -14   6  12      173.81      145.20     20.64 o 
 -12   6  12     7381.08     6890.20    228.78 o 
 -10   6  12       90.53       73.23     15.70 o 
  -8   6  12       41.31       52.90     17.74 o 
  -6   6  12        5.82       22.12     25.80 o 
  -4   6  12     3112.76     3081.83     59.35 o 
  -2   6  12     2671.43     2698.78     54.54 o 
   0   6  12      413.72      402.35     18.69 o 
   2   6  12       67.95       59.84     10.67 o 
   4   6  12      225.11      221.59     17.63 o 
   6   6  12      426.11      416.11     42.05 o 
   8   6  12        7.16        7.35     26.59 o 
 -17   7  12        0.70        7.82     21.01 o 
 -15   7  12        8.81       34.29     21.37 o 
 -13   7  12       91.38      140.31     38.32 o 
 -11   7  12     1275.28     1093.09     44.62 o 
  -9   7  12        5.20       50.18     16.63 o 
  -7   7  12       97.64       64.62     17.76 o 
  -5   7  12      762.00      804.83     37.62 o 
  -3   7  12     7974.42     7792.03    121.32 o 
  -1   7  12      165.35      182.46     22.57 o 
   1   7  12        1.66       10.54     13.64 o 
   3   7  12        2.83       29.69     17.65 o 
   5   7  12      202.33      199.72     26.27 o 
 -14   8  12      166.11      204.88     72.72 o 
 -12   8  12      487.54      457.63     33.08 o 
 -10   8  12      231.67      222.21     25.99 o 
  -8   8  12        3.34       -1.61     19.46 o 
  -6   8  12       27.66       14.11     31.33 o 
  -4   8  12       54.75       58.31     17.42 o 
  -2   8  12     1948.79     1896.42     72.77 o 
   0   8  12       60.55       83.74     19.55 o 
   2   8  12       53.44       52.70     16.10 o 
  -7   9  12      270.74      395.06     52.57 o 
  -5   9  12      905.89      857.05     73.51 o 
 -25   1  13       19.29       -0.78     19.91 o 
 -23   1  13      113.99      108.83     12.28 o 
 -21   1  13      388.68      369.71     19.64 o 
 -19   1  13     1086.48     1062.57     32.37 o 
 -17   1  13      121.68      129.81     12.26 o 
 -15   1  13       15.57       11.88     11.60 o 
 -13   1  13      179.18      199.53     10.70 o 
 -11   1  13       17.97       10.29      5.51 o 
  -9   1  13       21.33       19.39      5.66 o 
  -7   1  13      970.74     1090.02     18.44 o 
  -5   1  13      141.57      162.55      7.45 o 
  -3   1  13      416.25      426.95     11.03 o 
  -1   1  13      459.98      468.08     12.76 o 
   1   1  13      221.04      225.51      8.93 o 
   3   1  13       47.26       42.76      9.36 o 
   5   1  13       18.55        4.91      9.60 o 
   7   1  13       45.34       48.60     10.76 o 
   9   1  13      185.48      193.25     17.02 o 
  11   1  13       40.61       47.02     16.48 o 
 -24   2  13      100.91      108.11     16.86 o 
 -22   2  13       16.72       19.31     12.80 o 
 -20   2  13      690.02      680.27     26.16 o 
 -18   2  13     1815.00     1768.93     44.09 o 
 -16   2  13     1088.31     1063.83     39.52 o 
 -14   2  13       24.80       13.83      8.91 o 
 -12   2  13       78.62       75.66      9.00 o 
 -10   2  13        3.74        6.97      5.55 o 
  -8   2  13      494.87      517.47     11.33 o 
  -6   2  13      706.89      697.00     14.42 o 
  -4   2  13      156.94      122.69      8.13 o 
  -2   2  13       44.71       54.48      6.93 o 
   0   2  13       33.58       27.06      7.14 o 
   2   2  13       46.82       61.85      8.63 o 
   4   2  13      238.84      239.72     19.31 o 
   6   2  13        7.44       12.58     11.58 o 
   8   2  13      326.54      311.66     21.83 o 
  10   2  13      107.72       91.40     17.99 o 
 -23   3  13        1.85        4.31     14.92 o 
 -21   3  13       25.18       23.78     12.63 o 
 -19   3  13       76.20       73.67     14.53 o 
 -17   3  13      458.28      456.00     24.83 o 
 -15   3  13      820.49      821.08     24.09 o 
 -13   3  13      145.32      135.54     15.50 o 
 -11   3  13      186.96      145.95     13.38 o 
  -9   3  13      257.21      267.81     11.96 o 
  -7   3  13      262.04      257.57     10.52 o 
  -5   3  13     1019.33     1071.40     19.31 o 
  -3   3  13      147.20      153.13      8.73 o 
  -1   3  13      652.67      697.81     15.09 o 
   1   3  13     1293.97     1323.10     22.63 o 
   3   3  13       88.30       96.88     11.41 o 
   5   3  13       82.92       50.01     12.98 o 
   7   3  13      438.03      402.11     25.57 o 
   9   3  13     1046.35     1026.13     44.53 o 
 -22   4  13       98.49       96.78     16.23 o 
 -20   4  13      249.16      267.96     22.25 o 
 -18   4  13      670.47      724.27     65.65 o 
 -16   4  13     1335.38     1306.47     44.04 o 
 -14   4  13      416.10      436.51     22.96 o 
 -12   4  13       55.17       84.08     12.62 o 
 -10   4  13      335.75      380.80     31.38 o 
  -8   4  13     1379.42     1360.61     31.18 o 
  -6   4  13      390.70      400.70     14.80 o 
  -4   4  13     1211.11     1169.02     24.51 o 
  -2   4  13     3023.61     2917.16     52.02 o 
   0   4  13      518.14      469.41     20.17 o 
   2   4  13      235.21      243.65     15.65 o 
   4   4  13       43.59       51.44     11.10 o 
   6   4  13      195.61      194.24     21.39 o 
   8   4  13       26.64       55.26     19.81 o 
  10   4  13       23.61       13.71     20.33 o 
 -21   5  13       11.52       10.95     15.62 o 
 -19   5  13       19.27        8.28     15.83 o 
 -17   5  13      107.12      118.97     22.51 o 
 -15   5  13      117.50      120.30     15.77 o 
 -13   5  13      262.57      242.40     27.28 o 
 -11   5  13      421.19      338.03     27.99 o 
  -9   5  13      167.70      181.87     17.53 o 
  -7   5  13     1436.69     1489.12     36.94 o 
  -5   5  13      274.68      272.26     21.22 o 
  -3   5  13     1488.87     1474.15     29.17 o 
  -1   5  13       29.60       24.67     10.16 o 
   1   5  13      835.11      802.05     29.61 o 
   3   5  13      317.16      288.23     17.89 o 
   5   5  13       30.80       26.84     12.26 o 
   7   5  13      540.32      499.24     36.74 o 
 -20   6  13      139.71      174.12     42.64 o 
 -18   6  13        1.24       -5.49     20.26 o 
 -16   6  13      548.44      504.15     36.74 o 
 -14   6  13       45.81        2.11     27.89 o 
 -12   6  13      140.21      162.38     21.32 o 
 -10   6  13      173.44      184.07     18.72 o 
  -8   6  13      164.28      141.14     20.42 o 
  -6   6  13       22.52       35.52     17.44 o 
  -4   6  13      384.39      417.92     21.83 o 
  -2   6  13     1433.64     1459.15     41.47 o 
   0   6  13       12.05       16.92     11.01 o 
   2   6  13        5.59       15.18      9.42 o 
   4   6  13       81.65       94.97     19.64 o 
   6   6  13      565.71      534.67     26.82 o 
 -17   7  13      309.30      357.82     34.23 o 
 -15   7  13       93.92      115.38     27.37 o 
 -13   7  13      240.92      212.62     30.28 o 
 -11   7  13      349.68      274.29     26.44 o 
  -9   7  13      311.05      303.86     29.80 o 
  -7   7  13       16.05       17.32     19.25 o 
  -5   7  13     1019.03      987.82     42.09 o 
  -3   7  13     1484.11     1319.86     41.84 o 
  -1   7  13      161.71      133.30     18.49 o 
   1   7  13       63.60       87.00     16.69 o 
   3   7  13      307.14      308.95     30.73 o 
 -14   8  13       10.81      -19.67     20.30 o 
 -12   8  13       27.23        0.98     20.88 o 
 -10   8  13       21.69       37.21     28.09 o 
  -8   8  13       73.63       36.66     20.73 o 
  -6   8  13      214.51      187.58     25.84 o 
  -4   8  13      893.40      902.04     41.27 o 
  -2   8  13        5.11       24.15     24.86 o 
   0   8  13      970.55     1016.93     41.36 o 
 -24   0  14      164.42      282.43     24.14 o 
 -22   0  14     2960.21     2876.86     85.30 o 
 -20   0  14      917.99      909.50     43.17 o 
 -18   0  14     7252.08     7277.75    174.06 o 
 -16   0  14     4770.51     4780.69    101.57 o 
 -14   0  14      333.68      233.31     19.55 o 
 -12   0  14      671.91      679.52     25.75 o 
 -10   0  14      730.03      687.55     19.61 o 
  -8   0  14      427.37      449.45     17.07 o 
  -6   0  14     1332.82     1396.71     29.76 o 
  -4   0  14     8245.38     8551.89    111.44 o 
  -2   0  14      420.88      421.33     17.23 o 
   0   0  14      224.49      224.45     16.73 o 
   2   0  14       14.72       21.90     21.90 o 
   4   0  14       10.74        8.16     11.90 o 
   6   0  14      869.97      863.55     33.74 o 
   8   0  14      261.58      307.14     30.50 o 
  10   0  14      734.38      791.55     57.87 o 
 -25   1  14      665.22      742.92     28.68 o 
 -23   1  14       89.88      102.49     14.22 o 
 -21   1  14      286.15      299.64     19.25 o 
 -19   1  14       16.60       -4.78     12.19 o 
 -17   1  14      428.60      441.00     20.51 o 
 -15   1  14     3304.24     3200.55     53.43 o 
 -13   1  14     3375.19     3398.15     55.04 o 
 -11   1  14      345.09      387.30     15.69 o 
  -9   1  14      663.42      742.88     15.36 o 
  -7   1  14     1715.82     1858.38     26.46 o 
  -5   1  14      505.55      514.42     13.17 o 
  -3   1  14      912.55      925.68     17.95 o 
  -1   1  14     2619.74     2669.98     37.81 o 
   1   1  14      105.02      110.37     11.67 o 
   3   1  14       14.29       30.24     11.87 o 
   5   1  14      450.55      420.04     21.29 o 
   7   1  14      108.95      101.54     16.63 o 
   9   1  14      419.34      404.70     25.02 o 
 -24   2  14      195.18      193.52     14.34 o 
 -22   2  14        3.09       17.20     13.12 o 
 -20   2  14      184.91      189.27     17.48 o 
 -18   2  14      893.66      920.34     31.94 o 
 -16   2  14     1937.27     1913.71     42.41 o 
 -14   2  14        0.40       10.91      9.50 o 
 -12   2  14     1160.27     1161.99     29.03 o 
 -10   2  14      411.89      428.34     15.92 o 
  -8   2  14      105.63       81.45      7.74 o 
  -6   2  14      718.26      752.48     16.16 o 
  -4   2  14      172.97      197.77      9.59 o 
  -2   2  14      591.96      588.70     15.25 o 
   0   2  14      448.11      471.54     23.21 o 
   2   2  14      115.34      112.58     10.75 o 
   4   2  14        7.63       -1.90     11.69 o 
   6   2  14      900.26      869.81     54.87 o 
   8   2  14      139.07      162.47     18.88 o 
  10   2  14      122.82      121.89     25.02 o 
 -23   3  14      108.89      155.22     24.61 o 
 -21   3  14        0.49        7.89     13.60 o 
 -19   3  14      543.96      553.68     25.73 o 
 -17   3  14     3158.66     3252.25     90.50 o 
 -15   3  14     1708.44     1641.03     43.29 o 
 -13   3  14     1559.22     1525.56     36.85 o 
 -11   3  14       71.22      100.73     14.39 o 
  -9   3  14     1660.91     1623.54     34.35 o 
  -7   3  14      422.06      448.22     14.89 o 
  -5   3  14      111.58      111.53      9.64 o 
  -3   3  14      938.02      947.53     19.35 o 
  -1   3  14        0.42       -4.59      7.38 o 
   1   3  14     1042.15     1014.02     26.21 o 
   3   3  14        2.50       -7.68      9.37 o 
   5   3  14       80.10       58.80     13.60 o 
   7   3  14       37.32       40.45     16.48 o 
   9   3  14      389.41      380.45     29.61 o 
 -22   4  14      328.54      310.18     48.54 o 
 -20   4  14      910.74     1058.18     39.62 o 
 -18   4  14     2139.51     2352.89    115.18 o 
 -16   4  14        7.88       31.10     13.51 o 
 -14   4  14      483.92      493.75     33.73 o 
 -12   4  14       76.41       36.08     13.44 o 
 -10   4  14      225.14      263.93     20.54 o 
  -8   4  14       69.46       69.26     12.57 o 
  -6   4  14      284.63      293.61     14.55 o 
  -4   4  14        6.67        5.29     11.28 o 
  -2   4  14      141.67      129.15     10.99 o 
   0   4  14       77.37       63.60     11.31 o 
   2   4  14      177.63      183.23     18.06 o 
   4   4  14       30.48       20.32     10.98 o 
   6   4  14        3.14       10.90     17.11 o 
   8   4  14       36.83       31.50     19.14 o 
 -21   5  14        1.72       -1.17     16.85 o 
 -19   5  14        0.21       -9.67     17.00 o 
 -17   5  14       88.10       74.19     22.68 o 
 -15   5  14      206.11      168.68     29.80 o 
 -13   5  14        3.88        1.59     13.87 o 
 -11   5  14     1197.08     1111.58     49.44 o 
  -9   5  14      257.44      245.19     21.90 o 
  -7   5  14      390.37      355.41     19.51 o 
  -5   5  14     1476.57     1449.95     41.10 o 
  -3   5  14     1447.03     1491.94     34.69 o 
  -1   5  14       22.22       12.27     10.16 o 
   1   5  14      472.69      470.52     22.26 o 
   3   5  14       30.66       20.92     13.20 o 
   5   5  14      686.67      680.16     27.83 o 
   7   5  14       75.98      105.09     32.84 o 
 -18   6  14      466.82      492.21     64.12 o 
 -16   6  14       24.42       24.64     35.19 o 
 -14   6  14      799.06      811.24     41.55 o 
 -12   6  14      365.00      309.24     22.40 o 
 -10   6  14      970.59     1075.91     47.63 o 
  -8   6  14       65.83       53.55     18.30 o 
  -6   6  14      534.64      569.52     31.27 o 
  -4   6  14     2178.75     2127.70     53.75 o 
  -2   6  14     1694.96     1779.16     51.92 o 
   0   6  14        2.25       19.65     12.08 o 
   2   6  14       50.74       76.63     16.49 o 
   4   6  14       21.72       46.02     18.59 o 
 -17   7  14     1065.53     1099.45     58.65 o 
 -15   7  14      227.23      210.27     25.42 o 
 -13   7  14      144.06       98.27     28.93 o 
 -11   7  14       83.26       67.47     18.42 o 
  -9   7  14      146.22      155.14     23.23 o 
  -7   7  14      243.15      327.16     27.90 o 
  -5   7  14      162.38      173.78     23.09 o 
  -3   7  14      524.73      522.49     34.68 o 
  -1   7  14       20.21        7.40     23.69 o 
   1   7  14       47.63       40.65     14.29 o 
 -12   8  14      990.30     1039.43     47.51 o 
 -10   8  14        7.63        4.79     21.74 o 
  -8   8  14        2.68      -15.16     19.92 o 
  -6   8  14      103.93       67.25     21.67 o 
  -4   8  14      280.75      340.21     35.34 o 
  -2   8  14      556.24      663.40     42.31 o 
 -23   1  15       47.49       62.12     14.59 o 
 -21   1  15      156.56      155.61     21.22 o 
 -19   1  15      738.20      697.55     37.02 o 
 -17   1  15        1.22       18.38     13.29 o 
 -15   1  15      628.23      627.45     21.36 o 
 -13   1  15     1159.49     1086.09     30.00 o 
 -11   1  15      165.45      192.52     16.19 o 
  -9   1  15      453.12      474.26     18.26 o 
  -7   1  15       31.50       16.97      7.50 o 
  -5   1  15       81.81       81.85      8.29 o 
  -3   1  15     1701.95     1720.93     30.09 o 
  -1   1  15      225.82      258.19     13.39 o 
   1   1  15      868.91      896.02     20.68 o 
   3   1  15       62.17       29.51     13.92 o 
   5   1  15      724.54      656.52     39.01 o 
   7   1  15       78.98      107.30     22.25 o 
   9   1  15      942.20      846.10     56.30 o 
 -24   2  15       69.04       90.62     14.95 o 
 -22   2  15        0.25        4.30     13.80 o 
 -20   2  15      430.88      403.80     24.15 o 
 -18   2  15        9.96       10.20     14.73 o 
 -16   2  15     2027.82     1999.95     49.35 o 
 -14   2  15     1243.09     1177.58     32.27 o 
 -12   2  15      683.11      607.77     25.37 o 
 -10   2  15      605.33      655.17     21.21 o 
  -8   2  15     2842.45     2840.72     42.71 o 
  -6   2  15      131.95      132.77      9.66 o 
  -4   2  15    10181.76    10164.37    102.35 o 
  -2   2  15      420.28      450.91     15.90 o 
   0   2  15      184.86      187.74     10.76 o 
   2   2  15      130.19      126.88     14.56 o 
   4   2  15      140.09      159.89     16.37 o 
   6   2  15        3.91      -13.92     13.92 o 
   8   2  15      126.60       99.44     20.66 o 
 -23   3  15       22.10       15.33     15.58 o 
 -21   3  15      370.50      427.33     34.56 o 
 -19   3  15       32.53       39.12     23.23 o 
 -17   3  15      528.70      509.73     28.81 o 
 -15   3  15       33.83       39.61     14.12 o 
 -13   3  15       67.07       93.22     14.65 o 
 -11   3  15      352.32      346.36     20.52 o 
  -9   3  15       11.73       -1.04      9.66 o 
  -7   3  15        6.65        9.08      9.21 o 
  -5   3  15      571.49      556.69     19.98 o 
  -3   3  15     1057.00      943.63     23.54 o 
  -1   3  15        1.77        1.03      8.46 o 
   1   3  15     1312.18     1365.23     34.32 o 
   3   3  15      145.91      135.01     12.08 o 
   5   3  15      314.18      241.11     23.26 o 
   7   3  15      102.43       84.14     19.90 o 
 -22   4  15        0.17       -7.08     16.33 o 
 -20   4  15       16.95        8.10     16.84 o 
 -18   4  15      349.82      365.72     32.07 o 
 -16   4  15      212.76      202.21     22.26 o 
 -14   4  15     1004.33     1020.62     40.61 o 
 -12   4  15     3318.53     2965.33     65.69 o 
 -10   4  15       87.65      103.51     17.01 o 
  -8   4  15      873.33      880.21     29.37 o 
  -6   4  15       33.50       16.20     11.86 o 
  -4   4  15     2240.39     2139.44     46.12 o 
  -2   4  15       69.46       59.79     10.98 o 
   0   4  15      248.88      236.36     20.28 o 
   2   4  15      131.58      115.28     16.78 o 
   4   4  15       37.23       22.42     12.29 o 
   6   4  15       10.62       -7.91     18.22 o 
 -21   5  15       43.70       42.11     21.37 o 
 -19   5  15      441.00      374.19     33.12 o 
 -17   5  15        0.17      -10.23     25.02 o 
 -15   5  15       18.62       43.19     23.82 o 
 -13   5  15      123.02      140.54     22.96 o 
 -11   5  15      294.26      337.30     22.04 o 
  -9   5  15      161.25      139.31     17.03 o 
  -7   5  15        6.34        4.52     15.53 o 
  -5   5  15        0.03      -16.40     16.40 o 
  -3   5  15        7.37       32.81     12.62 o 
  -1   5  15        5.15       -7.62     12.68 o 
   1   5  15       95.82      116.60     12.01 o 
   3   5  15        5.89       22.53     15.20 o 
   5   5  15       99.34      135.76     40.66 o 
 -18   6  15       53.29       56.41     24.25 o 
 -16   6  15       49.26       56.34     19.17 o 
 -14   6  15        6.47       -4.19     16.74 o 
 -12   6  15       91.79      105.93     18.54 o 
 -10   6  15       84.99       72.05     22.09 o 
  -8   6  15      280.82      324.71     33.72 o 
  -6   6  15       21.82        8.43     18.29 o 
  -4   6  15      468.22      513.84     30.59 o 
  -2   6  15       14.55      -13.30     17.38 o 
   0   6  15      249.84      265.45     27.92 o 
   2   6  15       67.66       52.33     21.54 o 
   4   6  15       41.27       29.61     17.46 o 
 -15   7  15        4.39      -22.38     30.11 o 
 -13   7  15      749.98      705.24     46.76 o 
 -11   7  15        7.30        7.76     16.80 o 
  -9   7  15      171.97      147.49     24.53 o 
  -7   7  15        0.95      -13.35     17.72 o 
  -5   7  15       57.40       47.57     24.24 o 
  -3   7  15       95.83       64.90     23.22 o 
  -1   7  15      219.29      242.55     22.99 o 
   1   7  15      195.67      211.24     28.18 o 
 -10   8  15       93.19      122.33     25.81 o 
  -8   8  15      187.14      229.55     34.20 o 
  -6   8  15        6.99       14.86     24.25 o 
 -24   0  16       17.97       29.32     21.79 o 
 -22   0  16       89.03      133.12     24.79 o 
 -20   0  16     1833.23     1957.31    118.86 o 
 -18   0  16     6937.59     6491.96    222.08 o 
 -16   0  16       67.74       40.13     19.33 o 
 -14   0  16     1902.89     1883.06    175.16 o 
 -12   0  16     3540.65     3341.69    107.13 o 
 -10   0  16     1153.70     1152.58     40.25 o 
  -8   0  16      290.96      266.92     21.63 o 
  -6   0  16      375.77      346.69     20.62 o 
  -4   0  16    19709.58    20205.70    299.16 o 
  -2   0  16      786.63      851.78     32.22 o 
   0   0  16      117.66      113.01     16.78 o 
   2   0  16      116.88       90.71     28.15 o 
   4   0  16      423.01      455.11     43.79 o 
   6   0  16       54.11       53.17     26.59 o 
   8   0  16      539.53      541.13     48.48 o 
 -23   1  16       94.53       76.14     16.06 o 
 -21   1  16      138.42      121.92     19.60 o 
 -19   1  16      196.51      193.19     21.19 o 
 -17   1  16      689.41      740.87     33.34 o 
 -15   1  16       62.45       68.48     14.62 o 
 -13   1  16     2057.96     2007.01     48.67 o 
 -11   1  16       53.77       56.19     13.26 o 
  -9   1  16      529.06      477.78     19.00 o 
  -7   1  16      148.36      158.04     15.69 o 
  -5   1  16       40.98       20.40      9.40 o 
  -3   1  16     4190.64     4197.57     75.24 o 
  -1   1  16        6.34       -8.16      8.16 o 
   1   1  16      582.65      576.00     21.22 o 
   3   1  16       25.97       22.64     13.71 o 
   5   1  16     2017.16     1844.53     56.81 o 
   7   1  16       31.60       22.90     17.11 o 
 -24   2  16      109.37      126.83     35.05 o 
 -22   2  16      139.95      174.05     24.80 o 
 -20   2  16       16.49       42.57     20.72 o 
 -18   2  16       66.25       48.48     28.93 o 
 -16   2  16     1312.55     1403.96     40.62 o 
 -14   2  16      497.32      543.80     24.97 o 
 -12   2  16       51.85       33.74     13.67 o 
 -10   2  16       61.05       69.35     13.67 o 
  -8   2  16      601.95      649.92     20.16 o 
  -6   2  16     1412.21     1424.25     30.11 o 
  -4   2  16     2733.58     2753.40     42.07 o 
  -2   2  16     1881.84     1877.21     39.35 o 
   0   2  16      186.97      178.07     13.54 o 
   2   2  16      110.81      106.19     10.91 o 
   4   2  16      180.93      138.31     32.28 o 
   6   2  16       16.43        3.53     26.59 o 
 -23   3  16      297.72      315.07     24.34 o 
 -21   3  16        8.58       43.47     21.54 o 
 -19   3  16      338.29      430.27     64.90 o 
 -17   3  16    11777.54    11885.32    216.25 o 
 -15   3  16       11.41       30.92     13.67 o 
 -13   3  16     1533.90     1421.82     40.63 o 
 -11   3  16      252.06      254.10     20.56 o 
  -9   3  16      412.01      406.50     26.64 o 
  -7   3  16     3742.30     3746.44     84.53 o 
  -5   3  16     1464.67     1539.76     34.28 o 
  -3   3  16      268.38      281.15     23.93 o 
  -1   3  16      124.76      126.14     12.30 o 
   1   3  16     1099.78     1070.77     30.75 o 
   3   3  16        2.53       -1.70     14.41 o 
   5   3  16      149.47       92.10     21.54 o 
   7   3  16      223.47      232.15     26.67 o 
 -22   4  16      138.90      132.68     24.25 o 
 -20   4  16        5.59       -1.70     19.33 o 
 -18   4  16     1109.41     1164.97     53.05 o 
 -16   4  16     4719.50     4522.11    101.86 o 
 -14   4  16      714.87      671.01     29.06 o 
 -12   4  16       99.30      120.57     17.20 o 
 -10   4  16      456.47      455.45     24.62 o 
  -8   4  16     3534.06     3702.55    103.74 o 
  -6   4  16       29.12       38.65     13.19 o 
  -4   4  16      105.37      105.77     15.98 o 
  -2   4  16      149.80      142.04     14.39 o 
   0   4  16      850.72      865.31     23.33 o 
   2   4  16        0.17       19.97     13.32 o 
   4   4  16       28.75       24.04     39.10 o 
 -19   5  16      564.71      556.96     39.15 o 
 -17   5  16     1238.23     1192.75     55.77 o 
 -15   5  16     1236.65     1313.10     63.63 o 
 -13   5  16      712.48      648.34     29.90 o 
 -11   5  16       69.78       74.53     15.61 o 
  -9   5  16        0.85       17.07     16.74 o 
  -7   5  16       46.52       82.48     18.01 o 
  -5   5  16       27.61       28.87     17.70 o 
  -3   5  16       49.94       32.87     14.10 o 
  -1   5  16      151.68      112.87     12.84 o 
   1   5  16      587.92      514.43     46.28 o 
   3   5  16       18.12       23.61     15.41 o 
 -18   6  16      181.30      149.25     29.17 o 
 -16   6  16      144.86      123.11     22.43 o 
 -14   6  16      261.16      204.59     24.80 o 
 -12   6  16      901.34      920.67     36.50 o 
 -10   6  16        8.08      -13.55     17.16 o 
  -8   6  16      594.27      685.36     35.79 o 
  -6   6  16       15.32        0.76     22.65 o 
  -4   6  16     1685.37     1712.56     69.31 o 
  -2   6  16      536.12      567.79     29.64 o 
   0   6  16      900.65      989.65     34.39 o 
   2   6  16      111.72      116.28     23.60 o 
 -15   7  16      640.19      690.35     39.20 o 
 -13   7  16      729.61      684.01     50.05 o 
 -11   7  16       80.22      103.24     23.77 o 
  -9   7  16        1.96       23.30     20.73 o 
  -7   7  16      418.38      454.49     32.77 o 
  -5   7  16        3.49        4.39     22.49 o 
  -3   7  16     3431.98     3255.71     97.02 o 
 -23   1  17       42.64       39.59     20.92 o 
 -21   1  17       72.09       38.55     20.26 o 
 -19   1  17      104.34       81.82     24.24 o 
 -17   1  17      134.07      199.99     21.89 o 
 -15   1  17      519.24      476.20     24.82 o 
 -13   1  17      519.35      455.96     28.24 o 
 -11   1  17      910.17      987.72     32.83 o 
  -9   1  17      515.20      516.44     21.67 o 
  -7   1  17      106.95       93.37     13.29 o 
  -5   1  17      453.31      439.30     18.60 o 
  -3   1  17      183.54      176.48     18.28 o 
  -1   1  17        5.88       15.83     12.06 o 
   1   1  17       36.16       39.04     10.55 o 
   3   1  17       14.67       28.63     18.22 o 
   5   1  17       64.84       63.06     28.93 o 
 -22   2  17      342.08      339.45     30.40 o 
 -20   2  17      165.05      195.64     25.36 o 
 -18   2  17      594.09      604.95     38.66 o 
 -16   2  17       44.31       35.43     14.76 o 
 -14   2  17       54.77       41.31     14.42 o 
 -12   2  17      772.05      732.12     28.88 o 
 -10   2  17      227.68      268.75     19.04 o 
  -8   2  17        1.31        0.54     10.33 o 
  -6   2  17      566.64      585.20     23.16 o 
  -4   2  17      102.34      119.67     13.88 o 
  -2   2  17       52.95       50.01     11.41 o 
   0   2  17      331.41      372.97     15.30 o 
   2   2  17       84.29       96.96     31.28 o 
   4   2  17      227.92      168.91     34.41 o 
   6   2  17      226.66      211.13     35.97 o 
 -23   3  17        0.02      -20.33     20.33 o 
 -21   3  17      125.52      125.40     24.86 o 
 -19   3  17      294.27      297.45     29.86 o 
 -17   3  17       16.15       37.23     18.01 o 
 -15   3  17      387.20      407.42     36.12 o 
 -13   3  17       45.48       31.63     14.26 o 
 -11   3  17       11.71       19.68     14.01 o 
  -9   3  17        6.65        9.34     13.77 o 
  -7   3  17      409.01      396.97     20.76 o 
  -5   3  17      727.20      723.43     26.23 o 
  -3   3  17       11.20        1.73     12.28 o 
  -1   3  17      522.92      553.79     23.26 o 
   1   3  17      211.09      232.06     16.34 o 
   3   3  17       18.49        5.89     24.24 o 
   5   3  17       17.78       -0.85     19.33 o 
 -20   4  17       44.95       11.90     22.49 o 
 -18   4  17     1843.30     1855.64     70.22 o 
 -16   4  17       29.20       32.94     24.72 o 
 -14   4  17     1162.44     1161.03     38.69 o 
 -12   4  17       16.76        5.20     14.16 o 
 -10   4  17     1275.79     1291.76     47.39 o 
  -8   4  17      281.71      271.49     23.86 o 
  -6   4  17        0.07        8.21     15.14 o 
  -4   4  17      934.33      944.57     39.31 o 
  -2   4  17        8.71        3.19     11.21 o 
   0   4  17       11.22        9.43      9.14 o 
   2   4  17       41.97       28.66     17.81 o 
   4   4  17       24.26       30.56     21.37 o 
 -19   5  17      150.71      178.87     28.75 o 
 -17   5  17       86.38       65.70     20.61 o 
 -15   5  17        6.54       10.17     17.02 o 
 -13   5  17        1.05      -10.61     23.83 o 
 -11   5  17      132.65      151.45     18.95 o 
  -9   5  17        0.31        5.02     16.44 o 
  -7   5  17       14.27        2.96     20.26 o 
  -5   5  17     2058.76     2090.03     62.44 o 
  -3   5  17      416.00      412.90     36.50 o 
  -1   5  17      450.44      411.67     21.62 o 
   1   5  17        3.26       24.24     17.00 o 
 -16   6  17        0.42       29.39     19.51 o 
 -14   6  17       10.16        8.73     19.70 o 
 -12   6  17      353.06      359.01     25.89 o 
 -10   6  17        5.62      -16.79     16.79 o 
  -8   6  17      189.39      172.86     28.19 o 
  -6   6  17        8.19       39.81     43.79 o 
  -4   6  17       11.30      -18.70     18.70 o 
  -2   6  17        8.54       24.31     21.18 o 
   0   6  17      609.39      614.16     41.44 o 
 -13   7  17        6.22      -20.85     23.14 o 
 -11   7  17       10.74       29.25     21.92 o 
  -9   7  17      246.80      314.38     29.34 o 
  -7   7  17      734.68      697.88     75.07 o 
  -5   7  17      534.46      618.10     42.31 o 
 -22   0  18      194.83      239.28     40.66 o 
 -20   0  18      569.41      539.56     53.17 o 
 -18   0  18     1460.66     1459.17     84.45 o 
 -16   0  18       71.28       57.08     22.12 o 
 -14   0  18      315.94      309.27     30.40 o 
 -12   0  18       95.99      145.47     23.76 o 
 -10   0  18      140.82      144.12     23.60 o 
  -8   0  18      358.49      372.98     31.39 o 
  -6   0  18      128.88      161.80     24.25 o 
  -4   0  18     7678.78     7674.78    184.55 o 
  -2   0  18     1037.52     1004.76     43.21 o 
   0   0  18      392.35      382.76     21.91 o 
   2   0  18        0.31      -18.77     23.46 o 
   4   0  18      570.52      469.19     50.05 o 
 -23   1  18      260.68      280.36     29.29 o 
 -21   1  18       57.17       44.46     22.03 o 
 -19   1  18       48.87       61.89     23.14 o 
 -17   1  18      248.59      253.25     20.91 o 
 -15   1  18      459.91      432.42     26.86 o 
 -13   1  18     2503.36     2495.81     58.06 o 
 -11   1  18      164.52      138.63     16.74 o 
  -9   1  18       51.39       13.49     12.69 o 
  -7   1  18      201.69      193.14     18.10 o 
  -5   1  18     1335.30     1213.51     36.88 o 
  -3   1  18      317.78      377.94     20.63 o 
  -1   1  18       50.48       64.59     11.10 o 
   1   1  18       36.48       30.14     20.44 o 
   3   1  18       27.62        8.60     22.68 o 
   5   1  18      866.93      831.31     45.34 o 
 -22   2  18       44.98       13.67     46.14 o 
 -20   2  18        4.38      -19.33     19.33 o 
 -18   2  18      555.46      622.79     40.87 o 
 -16   2  18       16.56       16.88     15.17 o 
 -14   2  18        0.25       -9.82     13.80 o 
 -12   2  18     1401.31     1300.29     39.65 o 
 -10   2  18        2.39        2.99     13.22 o 
  -8   2  18      103.67      119.59     15.08 o 
  -6   2  18      192.51      171.11     16.36 o 
  -4   2  18     2865.61     2946.68     57.26 o 
  -2   2  18       58.94       51.09     11.67 o 
   0   2  18      576.56      620.24     38.56 o 
   2   2  18        0.48       -9.00     18.22 o 
   4   2  18      163.26      102.21     23.14 o 
 -21   3  18       26.24       59.29     24.25 o 
 -19   3  18      156.19      183.49     28.69 o 
 -17   3  18       17.48       17.48     18.26 o 
 -15   3  18      501.23      458.06     26.15 o 
 -13   3  18      398.65      454.50     24.97 o 
 -11   3  18      343.80      318.51     24.38 o 
  -9   3  18      377.20      343.96     25.57 o 
  -7   3  18       52.08       48.35     17.11 o 
  -5   3  18      209.38      235.25     17.63 o 
  -3   3  18      200.67      234.76     19.64 o 
  -1   3  18        3.64       -2.34     10.54 o 
   1   3  18       48.89       42.88     15.87 o 
   3   3  18        0.69      -15.64     17.69 o 
 -20   4  18       76.32       74.07     26.59 o 
 -18   4  18     1656.41     1726.60    100.09 o 
 -16   4  18       37.64       28.35     21.70 o 
 -14   4  18       12.91        0.68     15.23 o 
 -12   4  18      576.88      575.91     28.50 o 
 -10   4  18      461.59      518.76     51.72 o 
  -8   4  18      347.97      372.81     26.71 o 
  -6   4  18       19.09       11.41     16.20 o 
  -4   4  18       41.24       63.74     15.69 o 
  -2   4  18       49.24       74.49     14.45 o 
   0   4  18     1233.46     1395.83     47.36 o 
   2   4  18      104.70      129.10     17.53 o 
 -19   5  18      273.96      236.11     32.50 o 
 -17   5  18      254.78      281.09     27.62 o 
 -15   5  18        0.17       -6.90     17.74 o 
 -13   5  18      183.84      167.30     21.90 o 
 -11   5  18       86.85      112.20     21.63 o 
  -9   5  18       39.14       72.30     26.26 o 
  -7   5  18       61.21       65.69     34.41 o 
  -5   5  18      107.29       98.62     23.61 o 
  -3   5  18       10.25       24.97     15.83 o 
  -1   5  18      114.65      104.83     16.18 o 
 -16   6  18      440.79      555.45     55.35 o 
 -14   6  18       81.51       87.24     22.86 o 
 -12   6  18      131.81      136.82     23.16 o 
 -10   6  18      183.79      251.53     32.96 o 
  -8   6  18      822.92      854.81     49.73 o 
  -6   6  18      373.71      362.73     96.18 o 
  -4   6  18        1.43      -12.51     19.91 o 
 -23   1  19       57.32       44.55     21.54 o 
 -21   1  19       10.00        8.62     21.54 o 
 -19   1  19      172.93      164.98     27.08 o 
 -17   1  19        4.78      -13.42     15.35 o 
 -15   1  19        3.67        5.89     14.62 o 
 -13   1  19      356.76      336.62     24.83 o 
 -11   1  19      119.87      125.27     20.36 o 
  -9   1  19       26.45       -0.14     18.22 o 
  -7   1  19      226.57      287.77     24.15 o 
  -5   1  19     2815.65     2776.73     61.80 o 
  -3   1  19        7.19       -0.13     10.78 o 
  -1   1  19        2.03      -11.90     11.90 o 
   1   1  19        0.51       17.75     20.44 o 
   3   1  19       10.66        0.00     28.93 o 
 -22   2  19      608.99      701.38     43.59 o 
 -20   2  19      126.95      129.98     46.14 o 
 -18   2  19     4804.59     4746.28    108.20 o 
 -16   2  19      276.85      262.40     22.43 o 
 -14   2  19      387.36      369.38     27.77 o 
 -12   2  19        8.04       29.98     14.98 o 
 -10   2  19      676.68      651.17     33.05 o 
  -8   2  19      103.92      103.55     51.61 o 
  -6   2  19      203.64      203.93     19.39 o 
  -4   2  19       15.85       12.77     12.15 o 
  -2   2  19        1.54       -0.53     13.35 o 
   0   2  19      114.18      106.40     16.25 o 
   2   2  19        2.18      -11.84     19.33 o 
 -21   3  19        1.57      -19.76     33.62 o 
 -19   3  19      109.24      125.90     26.54 o 
 -17   3  19      292.02      296.05     27.06 o 
 -15   3  19       38.02       31.13     18.92 o 
 -13   3  19      179.16      156.90     19.05 o 
 -11   3  19      163.33      135.87     24.61 o 
  -9   3  19      176.09      144.51     21.32 o 
  -7   3  19       64.62       80.72     22.49 o 
  -5   3  19      426.48      400.22     23.34 o 
  -3   3  19      208.07      216.26     20.63 o 
  -1   3  19       56.42       44.37     13.77 o 
   1   3  19       52.73       55.13     16.09 o 
 -20   4  19        3.46        3.17     22.49 o 
 -18   4  19      187.54      240.06     26.71 o 
 -16   4  19        6.15       -1.49     18.82 o 
 -14   4  19      293.34      260.55     22.78 o 
 -12   4  19       25.49       16.81     16.25 o 
 -10   4  19        0.63      -16.10     17.00 o 
  -8   4  19       48.29       51.73     25.81 o 
  -6   4  19      396.65      505.28     34.82 o 
  -4   4  19        0.14       15.08     16.54 o 
  -2   4  19      344.39      390.73     28.67 o 
   0   4  19      540.30      651.69     55.55 o 
 -17   5  19       88.69       50.26     21.96 o 
 -15   5  19       32.43       35.43     18.10 o 
 -13   5  19       29.16       33.77     17.53 o 
 -11   5  19        7.42        6.23     18.92 o 
  -9   5  19      159.32      231.30     30.28 o 
  -7   5  19      273.46      256.49     43.79 o 
  -5   5  19      802.75      773.42     81.33 o 
  -3   5  19       27.64       18.57     17.28 o 
 -12   6  19        9.30      -10.46     19.98 o 
 -10   6  19       34.35       21.90     25.97 o 
  -8   6  19      267.18      364.12     36.44 o 
  -6   6  19       40.20       22.31     24.72 o 
 -22   0  20      993.91     1229.27     79.76 o 
 -20   0  20      457.57      419.14     50.05 o 
 -18   0  20      385.00      451.93     38.04 o 
 -16   0  20        7.52       -0.59     20.26 o 
 -14   0  20     1137.03     1111.99     55.29 o 
 -12   0  20     1196.50     1195.77     55.26 o 
 -10   0  20       33.68       -3.13     28.15 o 
  -8   0  20      758.62      799.18     60.99 o 
  -6   0  20     1726.45     1685.83     65.66 o 
  -4   0  20     3700.22     3310.40     97.64 o 
  -2   0  20      763.97      753.54     37.60 o 
   0   0  20       98.84       86.02     35.97 o 
 -21   1  20       30.22       37.53     35.97 o 
 -19   1  20       46.33       19.82     23.76 o 
 -17   1  20      175.15      181.76     21.07 o 
 -15   1  20      163.87      215.87     25.97 o 
 -13   1  20     3347.59     3251.27     71.53 o 
 -11   1  20       18.57       16.06     14.53 o 
  -9   1  20      114.27      135.25     43.01 o 
  -7   1  20      364.17      373.93     26.15 o 
  -5   1  20     6050.43     5926.23    108.01 o 
  -3   1  20       33.12       40.38     12.35 o 
  -1   1  20       48.89       61.81     15.11 o 
   1   1  20       28.53       23.22     21.54 o 
 -20   2  20        0.08       10.26     23.60 o 
 -18   2  20      677.34      617.02     43.69 o 
 -16   2  20       10.44      -14.42     14.42 o 
 -14   2  20     1373.59     1282.98     41.96 o 
 -12   2  20       84.34       49.60     16.37 o 
 -10   2  20      455.08      445.32     37.53 o 
  -8   2  20      339.01      336.99     30.91 o 
  -6   2  20        2.11        4.69     13.87 o 
  -4   2  20       99.63       75.64     14.57 o 
  -2   2  20      102.89      118.83     14.30 o 
   0   2  20      263.25      245.47     19.29 o 
 -19   3  20       56.40       38.21     25.36 o 
 -17   3  20     4841.58     4997.77    114.89 o 
 -15   3  20       59.06       62.66     17.90 o 
 -13   3  20       33.82       57.35     18.28 o 
 -11   3  20      239.89      312.33     30.12 o 
  -9   3  20     2127.40     2116.08     75.75 o 
  -7   3  20       98.72       64.08     33.62 o 
  -5   3  20     1137.60     1179.85     55.51 o 
  -3   3  20      240.75      209.38     18.27 o 
  -1   3  20      319.73      330.67     25.15 o 
 -18   4  20     4179.79     4325.16    106.18 o 
 -16   4  20        4.14      -12.33     18.01 o 
 -14   4  20      222.91      233.83     23.15 o 
 -12   4  20        0.14      -15.23     17.88 o 
 -10   4  20       34.14       10.87     24.24 o 
  -8   4  20      588.49      535.16     50.05 o 
  -6   4  20      296.11      285.63     29.61 o 
  -4   4  20       40.18       23.53     17.11 o 
  -2   4  20       16.04       16.40     13.29 o 
 -15   5  20       20.01       25.15     18.27 o 
 -13   5  20      182.01      191.32     24.97 o 
 -11   5  20        0.19       27.66     24.08 o 
  -9   5  20      190.37      177.02     29.61 o 
  -7   5  20      310.80      265.87     48.48 o 
  -5   5  20       39.33       37.13     23.76 o 
 -21   1  21      134.45      190.48     31.50 o 
 -19   1  21       63.07       27.37     32.06 o 
 -17   1  21        1.02        2.77     18.74 o 
 -15   1  21       30.10        8.86     15.17 o 
 -13   1  21      375.32      428.69     26.39 o 
 -11   1  21       35.96       20.00     20.92 o 
  -9   1  21      343.71      373.80     44.57 o 
  -7   1  21        1.65      -20.29     35.97 o 
  -5   1  21        0.30       -9.14     13.87 o 
  -3   1  21      385.32      363.61     21.08 o 
  -1   1  21      713.80      703.27     28.81 o 
 -20   2  21      173.79      154.18     30.73 o 
 -18   2  21       30.34       30.58     19.55 o 
 -16   2  21       58.13       58.67     17.86 o 
 -14   2  21     1034.03     1078.13     39.64 o 
 -12   2  21       57.08       32.92     18.56 o 
 -10   2  21      366.99      387.43     33.72 o 
  -8   2  21      209.67      196.98     27.08 o 
  -6   2  21     2481.33     2504.48     80.03 o 
  -4   2  21     1047.47     1103.46     39.98 o 
  -2   2  21       61.03       57.89     12.83 o 
 -19   3  21      143.33      146.07     44.57 o 
 -17   3  21      147.82      181.68     24.23 o 
 -15   3  21      118.92      110.97     19.00 o 
 -13   3  21       37.01       19.44     19.51 o 
 -11   3  21       21.86       33.81     23.14 o 
  -9   3  21      181.35      188.63     43.79 o 
  -7   3  21       39.17       50.75     22.03 o 
  -5   3  21       60.47       48.26     17.95 o 
  -3   3  21       77.40       66.05     16.29 o 
 -16   4  21      114.75       67.02     19.20 o 
 -14   4  21       16.03       36.99     20.98 o 
 -12   4  21      162.86      139.13     23.48 o 
 -10   4  21      116.21      151.30     33.62 o 
  -8   4  21      185.12      245.38     30.40 o 
  -6   4  21       19.79       23.46     29.72 o 
 -18   0  22     1336.74     1382.53     95.40 o 
 -16   0  22      266.41      266.73     44.57 o 
 -14   0  22     1411.59     1492.91     67.46 o 
 -12   0  22       89.26       65.69     34.41 o 
 -10   0  22      184.81      212.70     40.66 o 
  -8   0  22      308.62      247.10     40.66 o 
  -6   0  22      906.65      683.45     54.74 o 
  -4   0  22      113.27      124.32     24.86 o 
 -19   1  22       19.28       -7.65     27.37 o 
 -17   1  22       45.15       60.53     19.53 o 
 -15   1  22      149.84      125.40     20.05 o 
 -13   1  22      266.38      272.98     28.18 o 
 -11   1  22       42.67       11.10     25.81 o 
  -9   1  22       12.30       35.19     23.22 o 
  -7   1  22       90.53       88.49     23.76 o 
  -5   1  22     3147.79     3077.86     87.91 o 
 -18   2  22       15.13       30.63     19.10 o 
 -16   2  22      131.02       96.64     20.91 o 
 -14   2  22      151.52      189.43     24.00 o 
 -12   2  22        0.98        5.98     22.03 o 
 -10   2  22      122.99       91.20     28.93 o 
  -8   2  22       43.50       32.84     23.22 o 
  -6   2  22      461.64      423.14     41.44 o 
 -15   3  22      105.65      108.89     20.37 o 
 -13   3  22      183.48      182.59     24.00 o 
 -11   3  22      275.03      254.37     49.26 o 
  -9   3  22       29.88       26.13     22.49 o 
  -7   3  22      588.57      563.22     38.66 o 
 -15   1  23       26.30       22.21     18.30 o 
 -13   1  23       16.56       -7.04     23.22 o 
 -11   1  23       74.86       75.85     25.44 o 
  -9   1  23      187.36      243.67     61.78 o 
  -7   1  23       37.60       14.86     21.01 o 
 -14   2  23       17.35       13.55     22.73 o 
 -12   2  23       29.16       33.28     27.37 o 
 -10   2  23      142.68       99.31     26.54 o 
                                                 
